# Supplementary material for: Poly[[diaqua­bis(μ2-4,4′-bipyridine)­manganese(II)] bis­[2-(2-carboxy­phenyl­di­sulfanyl)benzoate]]
Source: Acta Crystallogr Sect E Struct Rep Online. 2009 Apr 22;65(Pt 5):m538–9. doi: 10.1107/S1600536809013646 (PMC2977590; doi:10.1107/S1600536809013646)
Supplement: Supplementary file 1 [file e-65-0m538-sup1.cif]

##############################################################################
###                                                                        ###
###        Electronic paper (Acta Crystallographica Section E)             ###
###                                                                        ###
##############################################################################
#                                                                            #
# This CIF contains the data in a paper accepted for publication in Acta     #
# Crystallographica Section E. It conforms to the requirements of Notes      #
# for Authors for Section E, and has been peer reviewed under the auspices   #
# of the IUCr Commission on Journals.                                        #
#                                                                            #
# Full details of the Crystallographic Information File format               #
# are given in the paper "The Crystallographic Information File (CIF):       #
# a New Standard Archive File for Crystallography" by S. R. Hall, F. H.      #
# Allen and I. D. Brown [Acta Cryst. (1991), A47, 655-685].                  #
#                                                                            #
# The current version of the core CIF dictionary is obtainable from          #
# ftp://ftp.iucr.org/pub/cif_core.dic. The current version number is 2.4.    #
#                                                                            #
# Software is freely available for graphical display of the structure(s) in  #
# this CIF.  For information consult the CIF home page http://www.iucr.org/  #
# cif/home.html                                                              #
#                                                                            #
# This file may be used for bona fide research purposes within the           #
# scientific community so long as proper attribution is given to the journal # 
# article from which it was obtained.                                        #
#                                                                            #
##############################################################################
                                             
data_I
_audit_creation_method     SHELXL-97
_chemical_name_systematic
;
Poly[[diaquabis(\m~2~-4,4'-bipyridine)manganese(II)]
bis[2-(2-carboxyphenyldisulfanyl)benzoate]]
;
_chemical_name_common     ?
_chemical_formula_moiety     'C20 H20 Mn N4 O2 2+, 2(C14 H9 O4 S2 -)'
_chemical_formula_sum     'C48 H38 Mn N4 O10 S4'
_chemical_formula_iupac     '[Mn (C10 H8 N2)2 (H2 O)2] (C14 H9 O4 S2)2'
_chemical_formula_weight     1014.00
_chemical_melting_point     ?
_symmetry_cell_setting     Triclinic
_symmetry_space_group_name_H-M     'P -1'
_symmetry_space_group_name_Hall     '-P 1'
loop_
    _symmetry_equiv_pos_as_xyz
    'x, y, z'
    '-x, -y, -z'
_cell_length_a     8.260(5)
_cell_length_b     11.771(7)
_cell_length_c     11.917(7)
_cell_angle_alpha     94.334(6)
_cell_angle_beta     102.339(7)
_cell_angle_gamma     96.217(7)
_cell_volume     1119.0(10)
_cell_formula_units_Z     1
_cell_measurement_reflns_used     3063
_cell_measurement_theta_min     2.55
_cell_measurement_theta_max     27.32
_cell_measurement_temperature     293(2)
_exptl_crystal_description     prism
_exptl_crystal_colour     yellow
_exptl_crystal_size_max     0.41
_exptl_crystal_size_mid     0.13
_exptl_crystal_size_min     0.09
_exptl_crystal_density_diffrn     1.504
_exptl_crystal_density_meas     ?
_exptl_crystal_density_method     'not measured'
_exptl_crystal_F_000     523
_exptl_absorpt_coefficient_mu     0.547
_exptl_absorpt_correction_type     multi-scan
_exptl_absorpt_process_details     '(SADABS; Sheldrick, 1996)'
_exptl_absorpt_correction_T_min     0.8067
_exptl_absorpt_correction_T_max     0.9524
_exptl_special_details
;
;
_diffrn_ambient_temperature     293(2)
_diffrn_radiation_type     MoK\a
_diffrn_radiation_wavelength     0.71073
_diffrn_radiation_source     'fine-focus sealed tube'
_diffrn_radiation_monochromator     graphite
_diffrn_measurement_device_type     'Bruker SMART CCD area-detector'
_diffrn_measurement_method     '\f and \w'
_diffrn_detector_area_resol_mean     ?
_diffrn_reflns_number     8248
_diffrn_reflns_av_R_equivalents     0.0176
_diffrn_reflns_av_sigmaI/netI     0.0276
_diffrn_reflns_theta_min     2.54
_diffrn_reflns_theta_max     25.00
_diffrn_reflns_theta_full     25.00
_diffrn_measured_fraction_theta_max     0.994
_diffrn_measured_fraction_theta_full     0.994
_diffrn_reflns_limit_h_min     -9
_diffrn_reflns_limit_h_max     9
_diffrn_reflns_limit_k_min     -14
_diffrn_reflns_limit_k_max     14
_diffrn_reflns_limit_l_min     -14
_diffrn_reflns_limit_l_max     13
_diffrn_standards_number     0
_diffrn_standards_interval_count     0
_diffrn_standards_interval_time     0
_diffrn_standards_decay_%     0
_refine_special_details
;
Refinement of <i>F</i>^2^ against ALL reflections. The weighted <i>R</i>-factor
<i>wR</i> and goodness of fit <i>S</i> are based on <i>F</i>^2^, conventional
<i>R</i>-factors <i>R</i> are based on <i>F</i>, with <i>F</i> set to zero for
negative <i>F</i>^2^. The threshold expression of <i>F</i>^2^ >
\s(<i>F</i>^2^) is used only for calculating <i>R</i>-factors(gt) <i>etc</i>.
and is not relevant to the choice of reflections for refinement.
<i>R</i>-factors based on <i>F</i>^2^ are statistically about twice as large
as those based on <i>F</i>, and <i>R</i>- factors based on ALL data will be
even larger.
;
_reflns_number_total     3921
_reflns_number_gt     3242
_reflns_threshold_expression     I>2\s(I)
_refine_ls_structure_factor_coef     Fsqd
_refine_ls_matrix_type     full
_refine_ls_R_factor_all     0.0421
_refine_ls_R_factor_gt     0.0321
_refine_ls_wR_factor_gt     0.0750
_refine_ls_wR_factor_ref     0.0805
_refine_ls_goodness_of_fit_ref     1.027
_refine_ls_restrained_S_all     1.027
_refine_ls_number_reflns     3921
_refine_ls_number_parameters     304
_refine_ls_number_restraints     0
_refine_ls_hydrogen_treatment     constr
_refine_ls_weighting_scheme     calc
_refine_ls_weighting_details
         'calc w=1/[\s^2^(Fo^2^)+(0.0338P)^2^+0.4902P] where P=(Fo^2^+2Fc^2^)/3'
_atom_sites_solution_hydrogens     geom
_atom_sites_solution_primary     direct
_atom_sites_solution_secondary     difmap
_refine_ls_shift/su_max     0.001
_refine_ls_shift/su_mean     0.000
_refine_diff_density_max     0.242
_refine_diff_density_min     -0.211
_refine_ls_extinction_method     none
_refine_ls_extinction_coef     ?
loop_
    _atom_type_symbol
    _atom_type_description
    _atom_type_scat_dispersion_real
    _atom_type_scat_dispersion_imag
    _atom_type_scat_source
    'C' 'C' 0.0033 0.0016
                         'International Tables Vol C Tables 4.2.6.8 and 6.1.1.4'
    'H' 'H' 0.0000 0.0000
                         'International Tables Vol C Tables 4.2.6.8 and 6.1.1.4'
    'N' 'N' 0.0061 0.0033
                         'International Tables Vol C Tables 4.2.6.8 and 6.1.1.4'
    'O' 'O' 0.0106 0.0060
                         'International Tables Vol C Tables 4.2.6.8 and 6.1.1.4'
    'S' 'S' 0.1246 0.1234
                         'International Tables Vol C Tables 4.2.6.8 and 6.1.1.4'
    'Mn' 'Mn' 0.3368 0.7283
                         'International Tables Vol C Tables 4.2.6.8 and 6.1.1.4'
_computing_data_collection     'SMART (Bruker, 1998)'
_computing_cell_refinement     'SAINT (Bruker, 1998)'
_computing_data_reduction     'SAINT (Bruker, 1998)'
_computing_structure_solution     'SHELXS97 (Sheldrick, 2008)'
_computing_structure_refinement     'SHELXL97 (Sheldrick, 2008)'
_computing_molecular_graphics     'SHELXTL (Sheldrick, 2008)'
_computing_publication_material
                             'SHELXTL (Sheldrick, 2008) and PLATON (Spek, 2009)'
loop_
    _atom_site_type_symbol
    _atom_site_label
    _atom_site_fract_x
    _atom_site_fract_y
    _atom_site_fract_z
    _atom_site_U_iso_or_equiv
    _atom_site_adp_type
    _atom_site_calc_flag
    _atom_site_refinement_flags
    _atom_site_occupancy
    _atom_site_disorder_assembly
    _atom_site_disorder_group
    Mn Mn1 0.0000 0.0000 0.5000 0.02618(12) Uani d S 1 . .
    C C1 0.1323(3) 0.0099(2) 0.26331(18) 0.0413(5) Uani d . 1 . .
    H H1 0.2313 0.0235 0.3195 0.050 Uiso calc R 1 . .
    C C2 0.1417(3) 0.0171(2) 0.14994(18) 0.0426(6) Uani d . 1 . .
    H H2 0.2450 0.0358 0.1321 0.051 Uiso calc R 1 . .
    C C3 -0.0016(2) -0.00339(17) 0.06212(16) 0.0288(4) Uani d . 1 . .
    C C4 -0.1492(3) -0.03266(19) 0.09752(17) 0.0367(5) Uani d . 1 . .
    H H4 -0.2496 -0.0490 0.0428 0.044 Uiso calc R 1 . .
    C C5 -0.1486(3) -0.03779(19) 0.21322(17) 0.0365(5) Uani d . 1 . .
    H H5 -0.2499 -0.0580 0.2333 0.044 Uiso calc R 1 . .
    C C6 -0.0798(3) 0.24339(19) 0.4099(2) 0.0470(6) Uani d . 1 . .
    H H6 -0.1457 0.1943 0.3484 0.056 Uiso calc R 1 . .
    C C7 -0.0917(3) 0.35907(19) 0.4094(2) 0.0499(6) Uani d . 1 . .
    H H7 -0.1659 0.3853 0.3497 0.060 Uiso calc R 1 . .
    C C8 0.0067(3) 0.43706(17) 0.49789(18) 0.0329(5) Uani d . 1 . .
    C C9 0.1167(3) 0.38947(19) 0.58152(19) 0.0420(5) Uani d . 1 . .
    H H9 0.1880 0.4370 0.6419 0.050 Uiso calc R 1 . .
    C C10 0.1207(3) 0.27247(19) 0.57538(19) 0.0418(5) Uani d . 1 . .
    H H10 0.1977 0.2441 0.6318 0.050 Uiso calc R 1 . .
    C C11 0.4897(3) 0.19836(19) 0.37959(18) 0.0366(5) Uani d . 1 . .
    C C12 0.4734(3) 0.29917(18) 0.30933(17) 0.0344(5) Uani d . 1 . .
    C C13 0.4283(3) 0.3990(2) 0.3568(2) 0.0488(6) Uani d . 1 . .
    H H13 0.3984 0.3993 0.4278 0.059 Uiso calc R 1 . .
    C C14 0.4264(4) 0.4974(2) 0.3015(2) 0.0626(8) Uani d . 1 . .
    H H14 0.3949 0.5633 0.3344 0.075 Uiso calc R 1 . .
    C C15 0.4719(4) 0.4971(2) 0.1964(2) 0.0560(7) Uani d . 1 . .
    H H15 0.4741 0.5639 0.1595 0.067 Uiso calc R 1 . .
    C C16 0.5139(3) 0.3989(2) 0.14617(19) 0.0429(6) Uani d . 1 . .
    H H16 0.5428 0.3998 0.0749 0.051 Uiso calc R 1 . .
    C C17 0.5139(2) 0.29761(18) 0.20047(17) 0.0330(5) Uani d . 1 . .
    C C18 0.6650(3) 0.2313(2) -0.25469(19) 0.0427(6) Uani d . 1 . .
    C C19 0.7963(3) 0.26720(19) -0.14760(19) 0.0400(5) Uani d . 1 . .
    C C20 0.9572(3) 0.3118(2) -0.1525(2) 0.0571(7) Uani d . 1 . .
    H H20 0.9828 0.3190 -0.2241 0.069 Uiso calc R 1 . .
    C C21 1.0794(3) 0.3457(3) -0.0539(3) 0.0704(9) Uani d . 1 . .
    H H21 1.1863 0.3754 -0.0590 0.084 Uiso calc R 1 . .
    C C22 1.0418(3) 0.3351(3) 0.0525(2) 0.0638(8) Uani d . 1 . .
    H H22 1.1237 0.3575 0.1195 0.077 Uiso calc R 1 . .
    C C23 0.8834(3) 0.2913(2) 0.0595(2) 0.0488(6) Uani d . 1 . .
    H H23 0.8592 0.2850 0.1317 0.059 Uiso calc R 1 . .
    C C24 0.7592(3) 0.25648(18) -0.03888(18) 0.0369(5) Uani d . 1 . .
    N N1 0.0201(2) 0.19659(14) 0.49270(14) 0.0338(4) Uani d . 1 . .
    N N2 -0.0105(2) -0.01530(14) 0.29787(14) 0.0309(4) Uani d . 1 . .
    O O1 0.26802(17) 0.02247(12) 0.53842(12) 0.0354(3) Uani d . 1 . .
    H H11 0.3286 0.0809 0.5256 0.042 Uiso d R 1 . .
    H H12 0.3335 -0.0201 0.5745 0.042 Uiso d R 1 . .
    O O2 0.4542(2) 0.20761(14) 0.47789(13) 0.0493(4) Uani d . 1 . .
    O O3 0.5396(2) 0.11191(14) 0.33731(13) 0.0466(4) Uani d . 1 . .
    O O4 0.5199(2) 0.20487(17) -0.25451(14) 0.0602(5) Uani d . 1 . .
    O O5 0.7208(2) 0.23484(17) -0.35055(14) 0.0606(5) Uani d . 1 . .
    H H51 0.6376 0.2168 -0.4033 0.073 Uiso d R 1 . .
    S S1 0.55261(7) 0.19603(5) -0.03290(5) 0.04397(16) Uani d . 1 . .
    S S2 0.56728(7) 0.16800(5) 0.13681(5) 0.03939(15) Uani d . 1 . .
loop_
    _atom_site_aniso_label
    _atom_site_aniso_U_11
    _atom_site_aniso_U_22
    _atom_site_aniso_U_33
    _atom_site_aniso_U_12
    _atom_site_aniso_U_13
    _atom_site_aniso_U_23
    Mn1 0.0335(2) 0.0252(2) 0.0210(2) 0.00591(17) 0.00676(18) 0.00459(17)
    C1 0.0358(12) 0.0617(15) 0.0222(11) -0.0030(11) 0.0030(9) 0.0019(10)
    C2 0.0351(12) 0.0648(16) 0.0268(11) -0.0044(11) 0.0104(9) 0.0038(11)
    C3 0.0363(11) 0.0293(11) 0.0213(10) 0.0047(9) 0.0078(8) 0.0014(8)
    C4 0.0318(11) 0.0534(14) 0.0227(11) 0.0015(10) 0.0037(9) 0.0031(9)
    C5 0.0346(12) 0.0489(13) 0.0267(11) 0.0024(10) 0.0097(9) 0.0042(9)
    C6 0.0566(15) 0.0302(12) 0.0442(14) 0.0031(11) -0.0087(11) 0.0018(10)
    C7 0.0539(15) 0.0344(13) 0.0501(15) 0.0061(11) -0.0135(12) 0.0054(11)
    C8 0.0329(11) 0.0299(11) 0.0357(11) 0.0025(9) 0.0080(9) 0.0038(9)
    C9 0.0481(14) 0.0352(12) 0.0362(12) 0.0066(10) -0.0035(10) -0.0016(10)
    C10 0.0500(14) 0.0375(13) 0.0361(12) 0.0132(10) 0.0007(11) 0.0069(10)
    C11 0.0350(12) 0.0436(13) 0.0301(12) 0.0033(10) 0.0040(9) 0.0091(10)
    C12 0.0338(11) 0.0401(12) 0.0293(11) 0.0053(9) 0.0055(9) 0.0079(9)
    C13 0.0643(16) 0.0508(15) 0.0367(13) 0.0151(12) 0.0183(12) 0.0072(11)
    C14 0.095(2) 0.0449(15) 0.0562(17) 0.0262(14) 0.0249(16) 0.0083(13)
    C15 0.0811(19) 0.0419(14) 0.0492(16) 0.0164(13) 0.0145(14) 0.0188(12)
    C16 0.0522(14) 0.0476(14) 0.0323(12) 0.0096(11) 0.0125(11) 0.0129(10)
    C17 0.0298(11) 0.0399(12) 0.0282(11) 0.0061(9) 0.0019(9) 0.0069(9)
    C18 0.0582(16) 0.0414(13) 0.0326(12) 0.0110(11) 0.0155(11) 0.0073(10)
    C19 0.0455(13) 0.0426(13) 0.0353(12) 0.0120(10) 0.0124(10) 0.0068(10)
    C20 0.0574(17) 0.0724(19) 0.0480(15) 0.0075(14) 0.0245(13) 0.0110(13)
    C21 0.0445(16) 0.098(2) 0.068(2) -0.0070(15) 0.0194(15) 0.0086(17)
    C22 0.0462(16) 0.086(2) 0.0505(16) -0.0066(14) 0.0019(13) 0.0022(15)
    C23 0.0469(14) 0.0637(16) 0.0328(12) 0.0006(12) 0.0069(11) 0.0014(11)
    C24 0.0404(12) 0.0382(12) 0.0326(12) 0.0045(10) 0.0099(10) 0.0015(9)
    N1 0.0400(10) 0.0308(9) 0.0303(9) 0.0072(8) 0.0059(8) 0.0032(7)
    N2 0.0366(10) 0.0330(9) 0.0242(9) 0.0039(7) 0.0091(8) 0.0032(7)
    O1 0.0333(8) 0.0389(8) 0.0353(8) 0.0072(6) 0.0059(6) 0.0141(6)
    O2 0.0654(11) 0.0569(11) 0.0292(8) 0.0068(8) 0.0160(8) 0.0132(7)
    O3 0.0575(10) 0.0477(10) 0.0425(9) 0.0208(8) 0.0162(8) 0.0204(8)
    O4 0.0569(12) 0.0838(14) 0.0348(9) -0.0073(10) 0.0084(8) 0.0034(9)
    O5 0.0658(12) 0.0897(14) 0.0305(9) 0.0164(10) 0.0168(8) 0.0068(9)
    S1 0.0428(3) 0.0576(4) 0.0289(3) -0.0034(3) 0.0082(2) 0.0014(3)
    S2 0.0464(3) 0.0420(3) 0.0326(3) 0.0074(3) 0.0131(2) 0.0070(2)
_geom_special_details
;
All e.s.d.'s (except the e.s.d. in the dihedral angle between two l.s. planes)
are estimated using the full covariance matrix. The cell e.s.d.'s are taken
into account individually in the estimation of e.s.d.'s in distances, angles
and torsion angles; correlations between e.s.d.'s in cell parameters are only
used when they are defined by crystal symmetry. An approximate (isotropic)
treatment of cell e.s.d.'s is used for estimating e.s.d.'s involving l.s.
planes.
;
loop_
    _geom_bond_atom_site_label_1
    _geom_bond_atom_site_label_2
    _geom_bond_site_symmetry_2
    _geom_bond_distance
    _geom_bond_publ_flag
    Mn1 O1 . 2.1453(18) ?
    Mn1 O1 2_556 2.1453(18) ?
    Mn1 N1 2_556 2.312(2) ?
    Mn1 N1 . 2.312(2) ?
    Mn1 N2 . 2.384(2) ?
    Mn1 N2 2_556 2.384(2) ?
    C1 N2 . 1.341(3) ?
    C1 C2 . 1.378(3) ?
    C1 H1 . 0.9300 ?
    C2 C3 . 1.388(3) ?
    C2 H2 . 0.9300 ?
    C3 C4 . 1.391(3) ?
    C3 C3 2 1.495(4) ?
    C4 C5 . 1.384(3) ?
    C4 H4 . 0.9300 ?
    C5 N2 . 1.338(3) ?
    C5 H5 . 0.9300 ?
    C6 N1 . 1.338(3) ?
    C6 C7 . 1.376(3) ?
    C6 H6 . 0.9300 ?
    C7 C8 . 1.393(3) ?
    C7 H7 . 0.9300 ?
    C8 C9 . 1.393(3) ?
    C8 C8 2_566 1.495(4) ?
    C9 C10 . 1.378(3) ?
    C9 H9 . 0.9300 ?
    C10 N1 . 1.347(3) ?
    C10 H10 . 0.9300 ?
    C11 O3 . 1.249(3) ?
    C11 O2 . 1.267(3) ?
    C11 C12 . 1.505(3) ?
    C12 C13 . 1.387(3) ?
    C12 C17 . 1.407(3) ?
    C13 C14 . 1.376(3) ?
    C13 H13 . 0.9300 ?
    C14 C15 . 1.381(4) ?
    C14 H14 . 0.9300 ?
    C15 C16 . 1.374(3) ?
    C15 H15 . 0.9300 ?
    C16 C17 . 1.399(3) ?
    C16 H16 . 0.9300 ?
    C17 S2 . 1.792(2) ?
    C18 O4 . 1.206(3) ?
    C18 O5 . 1.322(3) ?
    C18 C19 . 1.487(3) ?
    C19 C20 . 1.390(3) ?
    C19 C24 . 1.405(3) ?
    C20 C21 . 1.376(4) ?
    C20 H20 . 0.9300 ?
    C21 C22 . 1.380(4) ?
    C21 H21 . 0.9300 ?
    C22 C23 . 1.376(4) ?
    C22 H22 . 0.9300 ?
    C23 C24 . 1.385(3) ?
    C23 H23 . 0.9300 ?
    C24 S1 . 1.794(2) ?
    O1 H11 . 0.8488 ?
    O1 H12 . 0.8488 ?
    O5 H51 . 0.8220 ?
    S1 S2 . 2.0539(14) ?
loop_
    _geom_angle_atom_site_label_1
    _geom_angle_atom_site_label_2
    _geom_angle_atom_site_label_3
    _geom_angle_site_symmetry_1
    _geom_angle_site_symmetry_3
    _geom_angle
    _geom_angle_publ_flag
    O1 Mn1 O1 . 2_556 180.0 ?
    O1 Mn1 N1 . 2_556 93.78(6) ?
    O1 Mn1 N1 2_556 2_556 86.22(6) ?
    O1 Mn1 N1 . . 86.22(6) ?
    O1 Mn1 N1 2_556 . 93.78(6) ?
    N1 Mn1 N1 2_556 . 180.0 ?
    O1 Mn1 N2 . . 91.06(5) ?
    O1 Mn1 N2 2_556 . 88.94(5) ?
    N1 Mn1 N2 2_556 . 93.20(6) ?
    N1 Mn1 N2 . . 86.80(6) ?
    O1 Mn1 N2 . 2_556 88.94(5) ?
    O1 Mn1 N2 2_556 2_556 91.06(5) ?
    N1 Mn1 N2 2_556 2_556 86.80(6) ?
    N1 Mn1 N2 . 2_556 93.20(6) ?
    N2 Mn1 N2 . 2_556 180.0 ?
    N2 C1 C2 . . 124.3(2) ?
    N2 C1 H1 . . 117.9 ?
    C2 C1 H1 . . 117.9 ?
    C1 C2 C3 . . 120.5(2) ?
    C1 C2 H2 . . 119.7 ?
    C3 C2 H2 . . 119.7 ?
    C2 C3 C4 . . 115.27(18) ?
    C2 C3 C3 . 2 122.7(2) ?
    C4 C3 C3 . 2 122.0(2) ?
    C5 C4 C3 . . 120.80(19) ?
    C5 C4 H4 . . 119.6 ?
    C3 C4 H4 . . 119.6 ?
    N2 C5 C4 . . 123.71(19) ?
    N2 C5 H5 . . 118.1 ?
    C4 C5 H5 . . 118.1 ?
    N1 C6 C7 . . 124.6(2) ?
    N1 C6 H6 . . 117.7 ?
    C7 C6 H6 . . 117.7 ?
    C6 C7 C8 . . 120.3(2) ?
    C6 C7 H7 . . 119.8 ?
    C8 C7 H7 . . 119.8 ?
    C7 C8 C9 . . 115.4(2) ?
    C7 C8 C8 . 2_566 121.8(2) ?
    C9 C8 C8 . 2_566 122.8(2) ?
    C10 C9 C8 . . 120.5(2) ?
    C10 C9 H9 . . 119.8 ?
    C8 C9 H9 . . 119.8 ?
    N1 C10 C9 . . 124.1(2) ?
    N1 C10 H10 . . 118.0 ?
    C9 C10 H10 . . 118.0 ?
    O3 C11 O2 . . 124.6(2) ?
    O3 C11 C12 . . 117.53(19) ?
    O2 C11 C12 . . 117.8(2) ?
    C13 C12 C17 . . 119.2(2) ?
    C13 C12 C11 . . 118.9(2) ?
    C17 C12 C11 . . 121.76(19) ?
    C14 C13 C12 . . 121.6(2) ?
    C14 C13 H13 . . 119.2 ?
    C12 C13 H13 . . 119.2 ?
    C13 C14 C15 . . 119.2(2) ?
    C13 C14 H14 . . 120.4 ?
    C15 C14 H14 . . 120.4 ?
    C16 C15 C14 . . 120.5(2) ?
    C16 C15 H15 . . 119.8 ?
    C14 C15 H15 . . 119.8 ?
    C15 C16 C17 . . 121.0(2) ?
    C15 C16 H16 . . 119.5 ?
    C17 C16 H16 . . 119.5 ?
    C16 C17 C12 . . 118.4(2) ?
    C16 C17 S2 . . 122.06(17) ?
    C12 C17 S2 . . 119.51(16) ?
    O4 C18 O5 . . 122.9(2) ?
    O4 C18 C19 . . 123.2(2) ?
    O5 C18 C19 . . 113.9(2) ?
    C20 C19 C24 . . 118.7(2) ?
    C20 C19 C18 . . 121.1(2) ?
    C24 C19 C18 . . 120.2(2) ?
    C21 C20 C19 . . 121.6(2) ?
    C21 C20 H20 . . 119.2 ?
    C19 C20 H20 . . 119.2 ?
    C20 C21 C22 . . 119.3(3) ?
    C20 C21 H21 . . 120.3 ?
    C22 C21 H21 . . 120.3 ?
    C23 C22 C21 . . 120.1(3) ?
    C23 C22 H22 . . 119.9 ?
    C21 C22 H22 . . 119.9 ?
    C22 C23 C24 . . 121.2(2) ?
    C22 C23 H23 . . 119.4 ?
    C24 C23 H23 . . 119.4 ?
    C23 C24 C19 . . 119.0(2) ?
    C23 C24 S1 . . 122.39(17) ?
    C19 C24 S1 . . 118.59(17) ?
    C6 N1 C10 . . 114.97(18) ?
    C6 N1 Mn1 . . 121.51(14) ?
    C10 N1 Mn1 . . 123.27(14) ?
    C5 N2 C1 . . 115.39(17) ?
    C5 N2 Mn1 . . 126.19(13) ?
    C1 N2 Mn1 . . 118.17(13) ?
    Mn1 O1 H11 . . 124.9 ?
    Mn1 O1 H12 . . 127.9 ?
    H11 O1 H12 . . 106.9 ?
    C18 O5 H51 . . 105.1 ?
    C24 S1 S2 . . 105.21(8) ?
    C17 S2 S1 . . 104.13(8) ?
loop_
    _geom_torsion_atom_site_label_1
    _geom_torsion_atom_site_label_2
    _geom_torsion_atom_site_label_3
    _geom_torsion_atom_site_label_4
    _geom_torsion_site_symmetry_1
    _geom_torsion_site_symmetry_2
    _geom_torsion_site_symmetry_3
    _geom_torsion_site_symmetry_4
    _geom_torsion
    _geom_torsion_publ_flag
    N2 C1 C2 C3 . . . . -0.7(4) ?
    C1 C2 C3 C4 . . . . -1.1(3) ?
    C1 C2 C3 C3 . . . 2 179.9(2) ?
    C2 C3 C4 C5 . . . . 1.3(3) ?
    C3 C3 C4 C5 2 . . . -179.7(2) ?
    C3 C4 C5 N2 . . . . 0.3(3) ?
    N1 C6 C7 C8 . . . . 1.4(4) ?
    C6 C7 C8 C9 . . . . 1.6(4) ?
    C6 C7 C8 C8 . . . 2_566 -178.1(3) ?
    C7 C8 C9 C10 . . . . -1.6(3) ?
    C8 C8 C9 C10 2_566 . . . 178.1(2) ?
    C8 C9 C10 N1 . . . . -1.5(4) ?
    O3 C11 C12 C13 . . . . -176.1(2) ?
    O2 C11 C12 C13 . . . . 3.0(3) ?
    O3 C11 C12 C17 . . . . -0.6(3) ?
    O2 C11 C12 C17 . . . . 178.5(2) ?
    C17 C12 C13 C14 . . . . -1.8(4) ?
    C11 C12 C13 C14 . . . . 173.8(2) ?
    C12 C13 C14 C15 . . . . -0.5(4) ?
    C13 C14 C15 C16 . . . . 1.8(4) ?
    C14 C15 C16 C17 . . . . -0.9(4) ?
    C15 C16 C17 C12 . . . . -1.4(3) ?
    C15 C16 C17 S2 . . . . 179.74(19) ?
    C13 C12 C17 C16 . . . . 2.7(3) ?
    C11 C12 C17 C16 . . . . -172.80(19) ?
    C13 C12 C17 S2 . . . . -178.41(17) ?
    C11 C12 C17 S2 . . . . 6.1(3) ?
    O4 C18 C19 C20 . . . . -171.1(2) ?
    O5 C18 C19 C20 . . . . 6.7(3) ?
    O4 C18 C19 C24 . . . . 8.8(4) ?
    O5 C18 C19 C24 . . . . -173.4(2) ?
    C24 C19 C20 C21 . . . . -0.2(4) ?
    C18 C19 C20 C21 . . . . 179.8(3) ?
    C19 C20 C21 C22 . . . . 0.1(5) ?
    C20 C21 C22 C23 . . . . -0.2(5) ?
    C21 C22 C23 C24 . . . . 0.4(4) ?
    C22 C23 C24 C19 . . . . -0.5(4) ?
    C22 C23 C24 S1 . . . . 178.6(2) ?
    C20 C19 C24 C23 . . . . 0.4(3) ?
    C18 C19 C24 C23 . . . . -179.5(2) ?
    C20 C19 C24 S1 . . . . -178.70(18) ?
    C18 C19 C24 S1 . . . . 1.4(3) ?
    C7 C6 N1 C10 . . . . -4.3(4) ?
    C7 C6 N1 Mn1 . . . . 170.2(2) ?
    C9 C10 N1 C6 . . . . 4.3(3) ?
    C9 C10 N1 Mn1 . . . . -170.04(18) ?
    O1 Mn1 N1 C6 . . . . 137.19(18) ?
    O1 Mn1 N1 C6 2_556 . . . -42.81(18) ?
    N1 Mn1 N1 C6 2_556 . . .  -12E1(10)
                                       ?
    N2 Mn1 N1 C6 . . . . 45.92(18) ?
    N2 Mn1 N1 C6 2_556 . . . -134.08(18) ?
    O1 Mn1 N1 C10 . . . . -48.84(17) ?
    O1 Mn1 N1 C10 2_556 . . . 131.16(17) ?
    N1 Mn1 N1 C10 2_556 . . .  5E1(10)
                                      ?
    N2 Mn1 N1 C10 . . . . -140.12(18) ?
    N2 Mn1 N1 C10 2_556 . . . 39.88(18) ?
    C4 C5 N2 C1 . . . . -2.0(3) ?
    C4 C5 N2 Mn1 . . . . 172.24(16) ?
    C2 C1 N2 C5 . . . . 2.2(3) ?
    C2 C1 N2 Mn1 . . . . -172.51(19) ?
    O1 Mn1 N2 C5 . . . . 176.09(17) ?
    O1 Mn1 N2 C5 2_556 . . . -3.91(17) ?
    N1 Mn1 N2 C5 2_556 . . . 82.25(17) ?
    N1 Mn1 N2 C5 . . . . -97.75(17) ?
    N2 Mn1 N2 C5 2_556 . . .  -14E1(10)
                                       ?
    O1 Mn1 N2 C1 . . . . -9.86(16) ?
    O1 Mn1 N2 C1 2_556 . . . 170.14(16) ?
    N1 Mn1 N2 C1 2_556 . . . -103.70(16) ?
    N1 Mn1 N2 C1 . . . . 76.30(16) ?
    N2 Mn1 N2 C1 2_556 . . .  3E1(10)
                                     ?
    C23 C24 S1 S2 . . . . -9.7(2) ?
    C19 C24 S1 S2 . . . . 169.35(16) ?
    C16 C17 S2 S1 . . . . -15.88(19) ?
    C12 C17 S2 S1 . . . . 165.29(15) ?
    C24 S1 S2 C17 . . . . 91.50(11) ?
loop_
    _geom_hbond_atom_site_label_D
    _geom_hbond_atom_site_label_H
    _geom_hbond_atom_site_label_A
    _geom_hbond_site_symmetry_A
    _geom_hbond_distance_DH
    _geom_hbond_distance_HA
    _geom_hbond_distance_DA
    _geom_hbond_angle_DHA
    O1 H11 O2 . 0.85 1.92 2.761(3) 173
    O1 H12 O3 2_656 0.85 1.82 2.667(3) 174
    O5 H51 O2 1_554 0.82 1.83 2.637(3) 169
    C4 H4 S1 2_555 0.93 2.86 3.562(3) 133
    C23 H23 S2 . 0.93 2.66 3.191(3) 117
    C22 H22 Cg1 1_655 0.93 2.94 3.79(2) 153
data_global
_journal_date_recd_electronic     2009-03-09
_journal_date_accepted     2009-04-10
_journal_name_full     'Acta Crystallographica, Section E'
_journal_year     2009
_journal_volume     65
_journal_issue      5
_journal_page_first     m538
_journal_page_last     m539
_journal_paper_category     QM
_journal_coeditor_code     IM2106
_publ_contact_author_name     'Shao-Ming Fang'
_publ_contact_author_address
; ?
;
_publ_contact_author_email     humin@zzuli.edu.cn
_publ_contact_author_fax     ?
_publ_contact_author_phone     ?
_publ_section_title
;
Poly[[diaquabis(\m~2~-4,4'-bipyridine)manganese(II)]
bis[2-(2-carboxyphenyldisulfanyl)benzoate]]
;
loop_
    _publ_author_name
    _publ_author_footnote
    _publ_author_address
    'Hu, Min' .
;
Zhengzhou University of Light Industry,
Henan Provincial Key Laboratory of Surface and Interface Science,
Henan, Zhengzhou 450002
People's Republic of China
;
    'Ma, Song-Tao' .
;
Zhengzhou University of Light Industry,
Henan Provincial Key Laboratory of Surface and Interface Science,
Henan, Zhengzhou 450002
People's Republic of China
;
    'Guo, Liang-Qi' .
;
Zhengzhou University of Light Industry,
Henan Provincial Key Laboratory of Surface and Interface Science,
Henan, Zhengzhou 450002
People's Republic of China
;
    'Fang, Shao-Ming' .
;
Zhengzhou University of Light Industry,
Henan Provincial Key Laboratory of Surface and Interface Science,
Henan, Zhengzhou 450002
People's Republic of China
;
_publ_section_synopsis     .
