# Supplementary material for: Poly[[diaqua­bis(μ2-4,4′-bipyridine)­manganese(II)] bis­[2-(2-carboxy­phenyl­di­sulfanyl)benzoate]]
Source: Acta Crystallogr Sect E Struct Rep Online. 2009 Apr 22;65(Pt 5):m538–9. doi: 10.1107/S1600536809013646 (PMC2977590; doi:10.1107/S1600536809013646)
Supplement: Supplementary file 2 [file e-65-0m538-Isup2.hkl]

# 
# h,k,l, Fc-squared, Fo-squared, sigma(Fo-squared) and status flag 
# 
data_I
_shelx_title ' A in P-1' 
_shelx_refln_list_code          4 
_shelx_F_calc_maximum      224.21 
_exptl_crystal_F_000       523.00 
_reflns_d_resolution_high  0.8407 
 
loop_ 
 _symmetry_equiv_pos_as_xyz 
 'x, y, z' 
 '-x, -y, -z' 
 
_cell_length_a     8.2600 
_cell_length_b    11.7706 
_cell_length_c    11.9170 
_cell_angle_alpha  94.334 
_cell_angle_beta  102.339 
_cell_angle_gamma  96.217 
 
_shelx_F_squared_multiplier     1.000 
 
loop_ 
 _refln_index_h 
 _refln_index_k 
 _refln_index_l 
 _refln_F_squared_calc 
 _refln_F_squared_meas 
 _refln_F_squared_sigma 
 _refln_observed_status 
   1   0   0       56.33       70.38      3.43 o 
   2   0   0    24338.51    25350.96    211.10 o 
   3   0   0     2271.49     2315.83     16.61 o 
   4   0   0     2853.53     3003.44     21.71 o 
   5   0   0        7.50       10.29      1.87 o 
   6   0   0      119.25      126.53      7.14 o 
   7   0   0      935.31      964.88     17.73 o 
   8   0   0       89.15       68.95      9.91 o 
   9   0   0      217.38      217.50     15.94 o 
  -9   1   0      107.97       93.38     11.87 o 
  -8   1   0      249.91      235.46      9.60 o 
  -7   1   0      514.22      526.30     13.05 o 
  -6   1   0      838.96      817.62     11.87 o 
  -5   1   0       32.66       29.60      2.44 o 
  -4   1   0     1929.11     1873.72     15.69 o 
  -3   1   0        4.15        9.68      2.02 o 
  -2   1   0     1283.07     1401.77     11.14 o 
  -1   1   0      257.00      239.47      3.59 o 
   1   1   0     6956.04     7235.89     46.24 o 
   2   1   0     1537.68     1422.82     10.77 o 
   3   1   0      659.57      664.82      8.08 o 
   4   1   0        0.36       -0.29      1.12 o 
   5   1   0     1681.96     1621.65     15.99 o 
   6   1   0        3.26        3.52      1.73 o 
   7   1   0      975.05     1010.30     18.18 o 
   8   1   0        0.96       -2.55      3.73 o 
   9   1   0        6.04        0.29      4.27 o 
  -9   2   0       17.62        3.48      5.49 o 
  -8   2   0      465.49      468.38     13.54 o 
  -7   2   0      267.79      261.65     16.63 o 
  -6   2   0     1279.31     1301.86     19.57 o 
  -5   2   0       51.02       54.82      3.00 o 
  -4   2   0      720.11      684.20      8.66 o 
  -3   2   0        1.07        0.74      0.90 o 
  -2   2   0      597.54      649.05      8.50 o 
  -1   2   0     4441.50     4575.69     25.03 o 
   0   2   0     2040.78     1982.20     15.37 o 
   1   2   0     7893.45     8219.08     50.73 o 
   2   2   0     2612.56     2706.16     30.00 o 
   3   2   0     5461.66     5463.12     32.74 o 
   4   2   0      519.72      521.52      7.86 o 
   5   2   0     2165.37     2170.40     19.57 o 
   6   2   0      118.86      113.99      5.46 o 
   7   2   0      634.19      656.39     24.03 o 
   8   2   0      202.27      212.89     15.20 o 
   9   2   0       14.87       24.08      8.58 o 
  -9   3   0        9.21        8.45      4.81 o 
  -8   3   0      710.00      690.90     17.48 o 
  -7   3   0        0.12       -0.30      2.25 o 
  -6   3   0      324.93      317.44      9.49 o 
  -5   3   0        3.49        4.04      1.65 o 
  -4   3   0       13.39       19.63      1.91 o 
  -3   3   0      535.36      497.36      7.46 o 
  -2   3   0      108.42       71.22      2.50 o 
  -1   3   0    50269.88    48939.29    249.44 o 
   0   3   0     1906.42     1875.35     12.79 o 
   1   3   0     7329.64     7287.24     34.57 o 
   2   3   0     1172.32     1252.02     11.12 o 
   3   3   0      979.40      958.78     10.36 o 
   4   3   0       13.04        9.59      1.72 o 
   5   3   0       11.14       13.70      3.07 o 
   6   3   0      480.04      502.84      9.62 o 
   7   3   0       24.99       20.75      6.23 o 
   8   3   0      346.58      337.95     19.52 o 
   9   3   0       18.78       27.56      9.27 o 
  -9   4   0       21.93       12.54      4.16 o 
  -8   4   0      340.97      334.42     13.88 o 
  -7   4   0      330.75      349.29     10.93 o 
  -6   4   0        5.10        9.05      2.70 o 
  -5   4   0      391.94      364.19      7.21 o 
  -4   4   0      106.10      122.19      4.01 o 
  -3   4   0      994.03      978.61     10.43 o 
  -2   4   0      472.47      465.87      6.28 o 
  -1   4   0     5066.60     5085.81     43.02 o 
   0   4   0     9258.83     9050.69     48.02 o 
   1   4   0       43.23       53.41      2.33 o 
   2   4   0      236.23      211.07      4.02 o 
   3   4   0       10.00       13.49      1.82 o 
   4   4   0     2012.91     1975.15     18.06 o 
   5   4   0        7.65        9.13      2.43 o 
   6   4   0     1245.40     1254.71     21.02 o 
   7   4   0       68.36       65.86      9.71 o 
   8   4   0      180.42      191.51     15.84 o 
  -9   5   0      173.30      169.95      9.72 o 
  -8   5   0      178.18      177.95     12.31 o 
  -7   5   0      845.49      849.75     23.42 o 
  -6   5   0        9.00        6.77      2.58 o 
  -5   5   0      422.46      418.60      8.04 o 
  -4   5   0        0.23       -0.51      1.26 o 
  -3   5   0     1345.77     1498.60     14.04 o 
  -2   5   0     1510.18     1509.24     13.72 o 
  -1   5   0      233.16      279.08      4.90 o 
   0   5   0     8286.03     8404.64     46.43 o 
   1   5   0        1.00        5.98      2.66 o 
   2   5   0     1689.05     1709.15     13.45 o 
   3   5   0       47.04       42.89      2.48 o 
   4   5   0     1552.01     1527.58     19.68 o 
   5   5   0      171.80      171.99      5.67 o 
   6   5   0      454.43      452.62     12.87 o 
   7   5   0      447.59      461.15     21.63 o 
   8   5   0        0.70        2.70      6.03 o 
  -9   6   0      124.04      122.85      8.64 o 
  -8   6   0       75.46       65.62      6.29 o 
  -7   6   0      385.49      398.28     17.16 o 
  -6   6   0       54.00       51.77      4.80 o 
  -5   6   0      282.94      288.51      9.33 o 
  -4   6   0      205.55      197.74      6.61 o 
  -3   6   0      129.35      143.21      4.33 o 
  -2   6   0     5471.89     5336.19     33.54 o 
  -1   6   0      859.69      853.86      9.66 o 
   0   6   0     2253.12     2237.78     17.79 o 
   1   6   0       20.84       18.00      2.82 o 
   2   6   0      684.44      674.98     13.13 o 
   3   6   0      129.13      121.52      3.97 o 
   4   6   0      126.83      128.03      4.35 o 
   5   6   0      378.63      385.29      9.40 o 
   6   6   0        7.25        5.95      2.41 o 
   7   6   0      385.69      360.78     21.01 o 
   8   6   0       25.76       36.01      6.11 o 
  -8   7   0      213.45      208.48     14.03 o 
  -7   7   0      243.61      268.31     14.81 o 
  -6   7   0      301.99      301.19     10.18 o 
  -5   7   0      236.87      239.86      6.57 o 
  -4   7   0      674.25      665.30     12.38 o 
  -3   7   0       47.98       46.29      2.90 o 
  -2   7   0      569.31      564.16     10.70 o 
  -1   7   0     2893.49     2887.20     21.95 o 
   0   7   0      199.79      237.45      5.43 o 
   1   7   0      327.23      303.46      6.41 o 
   2   7   0      159.59      157.53      5.39 o 
   3   7   0      912.75      937.38     12.62 o 
   4   7   0       20.73       20.86      2.46 o 
   5   7   0      380.68      384.75      9.75 o 
   6   7   0       34.51       26.73      3.84 o 
   7   7   0      128.40      133.92     12.31 o 
  -8   8   0      133.54      153.70     12.95 o 
  -7   8   0        0.77       -0.39      3.53 o 
  -6   8   0       24.08       18.83      5.69 o 
  -5   8   0       19.23       23.61      3.57 o 
  -4   8   0       79.24       79.90      5.43 o 
  -3   8   0      139.27      149.35      6.59 o 
  -2   8   0        1.50        4.76      4.90 o 
  -1   8   0     1861.20     1822.32     23.15 o 
   0   8   0      172.27      196.28      7.65 o 
   1   8   0      331.84      366.71      8.48 o 
   2   8   0      358.18      331.63     14.98 o 
   3   8   0      251.69      260.39      6.95 o 
   4   8   0       11.45       14.90      3.51 o 
   5   8   0      100.53      106.68      6.17 o 
   6   8   0      102.62      110.44      6.41 o 
   7   8   0        9.91        8.38      4.30 o 
  -8   9   0      155.17      155.27     13.54 o 
  -7   9   0       25.74       28.59      7.01 o 
  -6   9   0       68.35       80.33      9.66 o 
  -5   9   0       40.12       43.99     16.75 o 
  -4   9   0      139.17      141.90      7.14 o 
  -3   9   0     1187.73     1098.68     18.97 o 
  -2   9   0      173.48      127.10      9.39 o 
  -1   9   0      989.01      952.66     17.09 o 
   0   9   0       43.10       56.36      4.71 o 
   1   9   0      428.96      450.35     11.60 o 
   2   9   0      101.33       99.34      7.53 o 
   3   9   0      314.02      308.23     15.89 o 
   4   9   0      524.01      551.63     21.68 o 
   5   9   0       41.50       36.93      5.08 o 
   6   9   0      369.45      356.59     16.04 o 
  -7  10   0       70.27       62.97      9.51 o 
  -6  10   0      159.29      163.70     13.19 o 
  -5  10   0      100.52       97.17      6.84 o 
  -4  10   0       93.75       99.76      6.79 o 
  -3  10   0        0.38       -1.06      2.52 o 
  -2  10   0     1295.45     1291.14     21.52 o 
  -1  10   0        2.19        0.82      2.59 o 
   0  10   0      889.70      936.07     17.96 o 
   1  10   0      300.80      303.79     10.36 o 
   2  10   0      900.98      954.48     18.33 o 
   3  10   0       45.70       45.66      8.29 o 
   4  10   0      556.99      645.35     24.72 o 
   5  10   0        7.13        8.58      5.54 o 
  -6  11   0        3.04        7.75      5.15 o 
  -5  11   0      205.37      200.54     14.27 o 
  -4  11   0       51.55       43.05     10.03 o 
  -3  11   0      104.21       95.55      7.50 o 
  -2  11   0      210.05      173.33      8.64 o 
  -1  11   0      650.28      651.52     19.79 o 
   0  11   0      212.35      218.06     13.24 o 
   1  11   0        5.12        1.37      3.09 o 
   2  11   0       79.51       74.50      9.86 o 
   3  11   0       22.68       11.28      5.69 o 
   4  11   0       57.15       51.00      9.71 o 
  -5  12   0       77.67       77.29     10.69 o 
  -4  12   0      240.91      202.07     10.04 o 
  -3  12   0       85.56       56.17      6.26 o 
  -2  12   0      122.41      106.76      7.65 o 
  -1  12   0       91.72       92.56     10.00 o 
   0  12   0       69.05       75.66      6.72 o 
   1  12   0       37.51       33.78      5.19 o 
   2  12   0        0.19        2.70      4.56 o 
   3  12   0      195.57      206.13     15.74 o 
  -4  13   0       48.72       41.08      6.36 o 
  -3  13   0       83.49       73.36      7.16 o 
  -2  13   0       73.51       69.90     13.39 o 
  -1  13   0       64.74       73.63      7.01 o 
   0  13   0        0.16       -2.38      3.41 o 
   1  13   0       42.29       46.05      9.61 o 
   2  13   0        0.29       -0.74      4.86 o 
   1 -14   1       43.49       52.03      6.94 o 
  -2 -13   1        0.31       -7.70      5.20 o 
  -1 -13   1       18.17        5.79      6.47 o 
   0 -13   1        5.41        5.40      3.90 o 
   1 -13   1      145.48      155.94      9.33 o 
   2 -13   1        3.40       -3.80      4.00 o 
   3 -13   1        2.01       -1.03      3.44 o 
   4 -13   1       53.38       43.23      6.07 o 
  -4 -12   1       14.39       19.03      7.11 o 
  -3 -12   1       41.61       54.14      9.86 o 
  -2 -12   1        5.49        3.87      5.39 o 
  -1 -12   1        3.77       -3.73      4.90 o 
   0 -12   1        2.71        5.24      3.51 o 
   1 -12   1      187.00      225.73     10.06 o 
   2 -12   1       44.52       55.74      6.60 o 
   3 -12   1        2.09        3.76      3.41 o 
   4 -12   1       25.02       41.42      5.67 o 
   5 -12   1       34.50       49.93      9.22 o 
  -5 -11   1       15.31        3.78      5.49 o 
  -4 -11   1        0.34        1.47      4.95 o 
  -3 -11   1      105.51       97.15     11.18 o 
  -2 -11   1        0.58       -2.94      3.58 o 
  -1 -11   1      332.67      339.45     11.43 o 
   0 -11   1       14.98       14.65      3.75 o 
   1 -11   1      530.78      521.02     32.86 o 
   2 -11   1      316.27      301.56     19.27 o 
   3 -11   1      160.49      173.45      8.62 o 
   4 -11   1       36.98       38.07      5.31 o 
   5 -11   1       39.24       40.51      8.04 o 
   6 -11   1       14.88       16.28      6.77 o 
  -5 -10   1       33.34       41.69      8.39 o 
  -4 -10   1       57.41       52.72      8.78 o 
  -3 -10   1       78.88       86.22      9.96 o 
  -2 -10   1      101.77       83.86      9.47 o 
  -1 -10   1       17.83       12.60      3.18 o 
   0 -10   1      392.66      419.82     13.19 o 
   1 -10   1        2.39        0.37      2.44 o 
   2 -10   1       51.45       58.04      5.28 o 
   3 -10   1      151.83      162.59     18.93 o 
   4 -10   1      129.08      115.92      7.38 o 
   5 -10   1      221.82      205.88     13.83 o 
   6 -10   1       21.62       24.18      6.57 o 
   7 -10   1       84.35       93.38     11.03 o 
  -6  -9   1       47.86       39.93      5.66 o 
  -5  -9   1      244.92      257.47     11.62 o 
  -4  -9   1      180.80      180.12      8.54 o 
  -3  -9   1      279.80      306.18     10.49 o 
  -2  -9   1      134.39      138.59      5.44 o 
  -1  -9   1       69.63       77.61      5.27 o 
   0  -9   1     1025.03     1057.27     27.37 o 
   1  -9   1       26.74       21.28      3.44 o 
   2  -9   1      223.56      237.76      8.57 o 
   3  -9   1      236.73      208.51      8.19 o 
   4  -9   1      871.81      907.73     20.89 o 
   5  -9   1        2.45        5.74      4.81 o 
   6  -9   1      149.77      149.53     12.16 o 
   7  -9   1        2.34        2.84      4.36 o 
  -7  -8   1      167.80      165.90      8.29 o 
  -6  -8   1        0.75        0.84      2.60 o 
  -5  -8   1        4.25        0.46      2.57 o 
  -4  -8   1        3.69        0.01      2.53 o 
  -3  -8   1        8.28        6.57      2.69 o 
  -2  -8   1       45.24       46.68      3.31 o 
  -1  -8   1        3.12        1.40      1.68 o 
   0  -8   1      228.84      240.65      6.05 o 
   1  -8   1     1905.79     1916.58     20.50 o 
   2  -8   1       26.59       29.45      2.85 o 
   3  -8   1       49.33       50.45      3.35 o 
   4  -8   1       58.02       57.84      4.67 o 
   5  -8   1       33.47       13.14      4.61 o 
   6  -8   1       73.73       68.22      8.44 o 
   7  -8   1        1.24        2.06      4.12 o 
   8  -8   1        3.07        4.46      5.84 o 
  -7  -7   1       23.47       18.81      3.72 o 
  -6  -7   1       84.92       87.71      5.66 o 
  -5  -7   1        0.11        2.00      2.27 o 
  -4  -7   1      216.85      215.10      8.40 o 
  -3  -7   1       92.07       94.74      4.20 o 
  -2  -7   1      360.12      376.24      7.41 o 
  -1  -7   1      385.26      396.70      8.49 o 
   0  -7   1        6.38        7.01      1.61 o 
   1  -7   1      272.22      277.54      6.00 o 
   2  -7   1      305.68      314.66      6.68 o 
   3  -7   1      335.53      330.37      6.98 o 
   4  -7   1      256.10      246.03      6.37 o 
   5  -7   1      386.73      389.16     13.95 o 
   6  -7   1       81.45       79.84      9.93 o 
   7  -7   1       99.01       86.19      6.71 o 
   8  -7   1       33.01       27.78      4.95 o 
  -8  -6   1      174.89      174.16     11.03 o 
  -7  -6   1       46.89       59.09      8.07 o 
  -6  -6   1      556.98      562.39     12.28 o 
  -5  -6   1      145.63      133.98      5.77 o 
  -4  -6   1     1144.06     1112.10     15.35 o 
  -3  -6   1       32.97       41.13      2.87 o 
  -2  -6   1       77.77       80.52      3.45 o 
  -1  -6   1       64.21       62.44      3.00 o 
   0  -6   1       29.38       44.26      5.50 o 
   1  -6   1      140.65      151.38      5.24 o 
   2  -6   1      313.08      317.24      7.97 o 
   3  -6   1      507.74      523.45      8.29 o 
   4  -6   1      204.68      200.07      5.49 o 
   5  -6   1      240.29      228.92      8.30 o 
   6  -6   1       55.34       65.34      5.34 o 
   7  -6   1       52.77       52.48      5.46 o 
   8  -6   1       84.92       93.14      7.42 o 
  -8  -5   1      209.61      189.33     14.39 o 
  -7  -5   1       70.00       72.97      7.07 o 
  -6  -5   1      108.20      102.51      5.60 o 
  -5  -5   1       97.63       96.31      5.33 o 
  -4  -5   1      134.83      132.93      4.07 o 
  -3  -5   1     1036.91     1074.24     10.67 o 
  -2  -5   1       30.96       33.69      2.22 o 
  -1  -5   1      556.15      571.29     10.46 o 
   0  -5   1     5193.34     5327.48     39.11 o 
   1  -5   1     1950.29     1923.12     15.42 o 
   2  -5   1      224.04      200.23      4.60 o 
   3  -5   1      235.92      222.86      5.08 o 
   4  -5   1      999.17     1048.23     14.12 o 
   5  -5   1       57.51       63.43      3.45 o 
   6  -5   1       46.00       42.69      4.54 o 
   7  -5   1       15.49       10.21      4.63 o 
   8  -5   1       17.61       19.79     12.53 o 
   9  -5   1       33.96       33.50      5.69 o 
  -8  -4   1        7.96        5.54      6.33 o 
  -7  -4   1      409.86      422.32     19.76 o 
  -6  -4   1        3.35        2.20      2.76 o 
  -5  -4   1      915.72      920.85     16.62 o 
  -4  -4   1        9.91       13.45      1.98 o 
  -3  -4   1     3633.60     3690.63     22.53 o 
  -2  -4   1      297.64      296.75      4.84 o 
  -1  -4   1       75.75       78.21      2.71 o 
   0  -4   1      875.73      871.15      8.71 o 
   1  -4   1     1951.52     2059.36     15.16 o 
   2  -4   1      499.02      479.25      6.51 o 
   3  -4   1       41.29       40.96      3.62 o 
   4  -4   1      682.47      671.07      9.03 o 
   5  -4   1       57.85       66.89      3.32 o 
   6  -4   1       15.38       20.04      3.87 o 
   7  -4   1       41.43       43.83      9.59 o 
   8  -4   1       35.98       36.54      5.24 o 
   9  -4   1        0.29       -0.62      4.14 o 
  -9  -3   1      154.95      149.58     15.40 o 
  -8  -3   1       51.36       72.83     11.13 o 
  -7  -3   1      414.40      441.78     13.78 o 
  -6  -3   1      208.56      214.98     14.37 o 
  -5  -3   1      201.31      202.66      5.39 o 
  -4  -3   1      119.87      118.21      7.11 o 
  -3  -3   1      236.71      229.80      4.63 o 
  -2  -3   1      274.17      244.10      3.87 o 
  -1  -3   1      198.46      188.53      3.43 o 
   0  -3   1      919.66      996.08      8.54 o 
   1  -3   1      904.39      952.78      8.47 o 
   2  -3   1       12.47       18.15      1.48 o 
   3  -3   1       13.46       12.76      1.48 o 
   4  -3   1      156.32      156.91      4.10 o 
   5  -3   1       32.04       26.58      2.68 o 
   6  -3   1        0.54        1.95      1.91 o 
   7  -3   1       84.81       97.67      6.61 o 
   8  -3   1       59.08       48.37      5.69 o 
   9  -3   1        0.49        2.05      3.38 o 
  -9  -2   1      152.57      153.55     14.71 o 
  -8  -2   1       18.70       20.21      6.28 o 
  -7  -2   1      100.48      105.06      6.99 o 
  -6  -2   1       66.19       67.86      6.63 o 
  -5  -2   1        5.99        3.61      1.61 o 
  -4  -2   1     1666.01     1640.60     14.75 o 
  -3  -2   1      592.87      617.95      8.01 o 
  -2  -2   1      210.83      225.87      3.68 o 
  -1  -2   1       52.39       59.93      2.60 o 
   0  -2   1     1789.26     1720.10     15.87 o 
   1  -2   1      270.97      296.93      3.79 o 
   2  -2   1        4.50       -0.70      0.83 o 
   3  -2   1     3831.05     3747.51     58.17 o 
   4  -2   1      241.84      281.83      5.28 o 
   5  -2   1      750.15      762.83      9.99 o 
   6  -2   1        8.43        5.72      2.23 o 
   7  -2   1        7.69        2.92      2.72 o 
   8  -2   1       17.37       15.10      4.07 o 
   9  -2   1        0.63       -1.68      3.26 o 
  -9  -1   1       52.10       52.67      9.76 o 
  -8  -1   1      242.36      188.37     13.68 o 
  -7  -1   1       60.86       60.33      5.30 o 
  -6  -1   1      818.50      863.55     12.01 o 
  -5  -1   1       66.49       55.85      3.06 o 
  -4  -1   1     3835.02     4010.94     26.84 o 
  -3  -1   1     1209.30     1246.97     10.90 o 
  -2  -1   1     2106.51     2035.27     13.56 o 
  -1  -1   1      614.76      677.09      6.23 o 
   1  -1   1     4909.71     5265.63     48.41 o 
   2  -1   1     1337.11     1351.95     13.68 o 
   3  -1   1     4131.18     3976.93     24.64 o 
   4  -1   1       40.90       45.58      2.41 o 
   5  -1   1       79.70      106.66      6.09 o 
   6  -1   1       16.76        9.84      2.72 o 
   7  -1   1        8.27        6.19      2.87 o 
   8  -1   1        0.20       -1.15      2.75 o 
   9  -1   1        9.76        7.94      5.59 o 
  -9   0   1        7.93        5.30      4.95 o 
  -8   0   1      364.59      388.37     19.27 o 
  -7   0   1        0.12        2.27      1.97 o 
  -6   0   1      151.63      177.30      5.48 o 
  -5   0   1        9.85       14.60      1.95 o 
  -4   0   1      430.48      472.93      7.10 o 
  -3   0   1     3732.48     3761.57     23.60 o 
  -2   0   1     1835.02     1807.09     12.39 o 
  -1   0   1      445.71      393.72      6.01 o 
   1   0   1     2316.92     2198.41     30.53 o 
   2   0   1      288.12      212.27      3.41 o 
   3   0   1      884.41      943.89      9.32 o 
   4   0   1      551.15      602.83      8.10 o 
   5   0   1        4.46        5.62      1.58 o 
   6   0   1      289.02      296.15      9.21 o 
   7   0   1       71.22       70.07      5.86 o 
   8   0   1      173.47      187.51     13.34 o 
   9   0   1        8.77        0.64      4.61 o 
  -9   1   1        5.94       10.25      5.54 o 
  -8   1   1       40.71       38.40      7.90 o 
  -7   1   1      141.07      141.19      6.99 o 
  -6   1   1      147.33      144.35      4.98 o 
  -5   1   1     1244.31     1211.60     13.17 o 
  -4   1   1      589.78      567.86      7.79 o 
  -3   1   1     2225.36     2218.58     16.12 o 
  -2   1   1        3.98        7.45      1.06 o 
  -1   1   1       95.20      126.14      3.29 o 
   0   1   1      223.79      279.57      3.80 o 
   1   1   1     5076.81     5087.17     27.45 o 
   2   1   1    11525.42    12012.22     62.21 o 
   3   1   1     1455.34     1416.83     12.42 o 
   4   1   1     6924.05     6976.97     41.69 o 
   5   1   1     1261.81     1243.19     13.86 o 
   6   1   1      324.11      327.84      9.79 o 
   7   1   1      212.78      215.96      8.88 o 
   8   1   1       22.57       17.51      6.96 o 
   9   1   1       40.44       27.61      8.29 o 
  -9   2   1      178.69      202.74     14.91 o 
  -8   2   1       36.64       38.56      4.89 o 
  -7   2   1      883.53      900.26     16.81 o 
  -6   2   1      138.94      135.80      4.77 o 
  -5   2   1     3070.95     3110.78     23.90 o 
  -4   2   1      604.07      621.40      8.34 o 
  -3   2   1      323.64      314.40      5.18 o 
  -2   2   1      208.51      236.03      6.17 o 
  -1   2   1      676.11      726.91     11.67 o 
   0   2   1      884.32      912.21     13.51 o 
   1   2   1      169.66      144.75      3.21 o 
   2   2   1     1135.58      941.39     10.28 o 
   3   2   1      788.81      770.39      9.80 o 
   4   2   1      140.64      151.28      4.42 o 
   5   2   1        3.30        5.06      1.63 o 
   6   2   1      229.22      196.10     16.31 o 
   7   2   1        0.50       -1.19      2.70 o 
   8   2   1       12.99       14.17      6.28 o 
   9   2   1      107.47      121.48     14.08 o 
  -9   3   1      132.57      119.47     12.36 o 
  -8   3   1       19.21       15.74      3.86 o 
  -7   3   1      101.09      113.95      6.42 o 
  -6   3   1       66.36       72.58      4.71 o 
  -5   3   1        2.18        2.40      1.55 o 
  -4   3   1     2026.89     1896.36     16.46 o 
  -3   3   1      141.78      162.83      3.96 o 
  -2   3   1      178.10      222.55      3.95 o 
  -1   3   1     5482.35     5547.72     38.51 o 
   0   3   1     1138.20     1076.32     11.70 o 
   1   3   1     2094.84     2011.91     14.46 o 
   2   3   1       60.84       48.16      2.31 o 
   3   3   1      574.95      560.52      7.96 o 
   4   3   1      109.47      114.11      4.11 o 
   5   3   1      286.15      279.11     11.95 o 
   6   3   1      170.66      157.57      9.02 o 
   7   3   1      243.45      279.54     16.67 o 
   8   3   1       42.96       49.73      9.56 o 
  -9   4   1        2.75       -1.32      3.17 o 
  -8   4   1      168.72      172.47      8.39 o 
  -7   4   1      281.90      289.91      9.77 o 
  -6   4   1      973.81      996.54     21.52 o 
  -5   4   1     1711.54     1719.78     17.08 o 
  -4   4   1     4594.88     4595.24     40.73 o 
  -3   4   1      852.59      900.51      9.85 o 
  -2   4   1     2903.86     3074.45     20.38 o 
  -1   4   1     2048.81     2084.00     19.73 o 
   0   4   1      254.18      250.42      4.02 o 
   1   4   1      934.91      874.76      9.06 o 
   2   4   1       90.30       79.70      3.09 o 
   3   4   1     3894.13     3810.64     26.99 o 
   4   4   1      105.89      110.88      4.28 o 
   5   4   1      295.10      295.71      8.12 o 
   6   4   1       76.71       76.50      4.44 o 
   7   4   1      113.38      127.36     12.41 o 
   8   4   1        0.19        2.75      5.64 o 
  -9   5   1        9.22        6.12      3.74 o 
  -8   5   1      242.13      244.43     11.75 o 
  -7   5   1       71.19       82.01     11.60 o 
  -6   5   1      563.44      565.84     10.09 o 
  -5   5   1      118.61      127.77      6.30 o 
  -4   5   1      692.97      723.80      9.93 o 
  -3   5   1      688.81      639.23      8.48 o 
  -2   5   1      752.62      773.94     12.89 o 
  -1   5   1     3827.19     3881.11     24.35 o 
   0   5   1       79.40       76.99      2.74 o 
   1   5   1     2455.33     2283.27     20.69 o 
   2   5   1       32.56       29.51      2.31 o 
   3   5   1     1228.44     1220.80     13.64 o 
   4   5   1        8.23       10.12      2.96 o 
   5   5   1       55.85       51.78      3.72 o 
   6   5   1       10.51        8.14      3.22 o 
   7   5   1       12.17       14.22      6.57 o 
   8   5   1      136.31      162.23     15.55 o 
  -9   6   1       17.41       24.52      6.72 o 
  -8   6   1      107.16      107.08      7.28 o 
  -7   6   1        0.17       -3.20      2.15 o 
  -6   6   1        0.43        1.45      1.74 o 
  -5   6   1     1332.37     1364.31     15.63 o 
  -4   6   1        5.68        6.32      1.67 o 
  -3   6   1      464.20      427.84      8.39 o 
  -2   6   1     4195.32     4285.48     27.91 o 
  -1   6   1      955.24     1034.67     10.05 o 
   0   6   1     1196.34     1194.81     13.32 o 
   1   6   1      555.11      510.45      7.70 o 
   2   6   1      345.41      325.93      5.74 o 
   3   6   1      230.28      238.12      5.35 o 
   4   6   1      526.29      533.61      9.73 o 
   5   6   1       84.91       88.02      4.70 o 
   6   6   1       45.52       43.91      5.30 o 
   7   6   1       92.30       81.41     11.28 o 
  -8   7   1        7.99        5.20      4.95 o 
  -7   7   1      352.23      366.15     17.07 o 
  -6   7   1      107.39      121.53     13.24 o 
  -5   7   1     1289.69     1338.93     20.13 o 
  -4   7   1       11.78        8.82      2.76 o 
  -3   7   1     1008.88      960.72     15.81 o 
  -2   7   1     1396.01     1362.89     18.81 o 
  -1   7   1       77.00       64.90      4.38 o 
   0   7   1       49.36       42.86      2.84 o 
   1   7   1       10.61       11.67      2.60 o 
   2   7   1     1112.12     1135.66     13.50 o 
   3   7   1       23.07       16.49      2.16 o 
   4   7   1      299.21      277.72      6.47 o 
   5   7   1      193.78      197.33      8.17 o 
   6   7   1       91.10       91.49      5.77 o 
   7   7   1        4.93        6.79      3.68 o 
  -8   8   1       91.17       85.33     10.35 o 
  -7   8   1       51.31       38.50      7.50 o 
  -6   8   1      117.03      122.83      7.02 o 
  -5   8   1       71.62       72.14      6.01 o 
  -4   8   1       73.53       86.91      5.63 o 
  -3   8   1       51.19       49.99      4.47 o 
  -2   8   1      832.37      811.43     15.09 o 
  -1   8   1      243.79      249.89      8.27 o 
   0   8   1      922.23      880.02     15.54 o 
   1   8   1      600.34      582.08     12.63 o 
   2   8   1      143.37      160.92      6.90 o 
   3   8   1       85.67       95.62      4.70 o 
   4   8   1       95.04      111.38      6.88 o 
   5   8   1      136.28      130.34      6.80 o 
   6   8   1       46.41       34.11      4.35 o 
  -8   9   1        1.86       -1.86      4.61 o 
  -7   9   1        0.54        2.11      4.61 o 
  -6   9   1      110.77      134.13     11.23 o 
  -5   9   1       67.09       76.08      5.84 o 
  -4   9   1      190.77      209.78      8.68 o 
  -3   9   1      336.11      329.89     10.38 o 
  -2   9   1      105.26      118.75      6.58 o 
  -1   9   1       82.30       82.46      5.63 o 
   0   9   1      151.61      134.17      6.75 o 
   1   9   1      186.33      180.61      7.60 o 
   2   9   1      151.12      158.10      7.36 o 
   3   9   1      900.60      928.96     17.63 o 
   4   9   1        0.06        8.73      4.71 o 
   5   9   1       98.44       90.09     10.40 o 
   6   9   1      123.32      119.76     12.16 o 
  -7  10   1        0.56       -0.34      4.61 o 
  -6  10   1      157.29      170.82     12.85 o 
  -5  10   1        8.47       10.44      3.35 o 
  -4  10   1      421.84      435.91     12.81 o 
  -3  10   1      362.96      338.31     11.22 o 
  -2  10   1        0.67       -1.28      2.70 o 
  -1  10   1        0.33        3.62      2.70 o 
   0  10   1        0.13        2.20      3.07 o 
   1  10   1      403.71      396.66     11.85 o 
   2  10   1        0.44        3.06      2.82 o 
   3  10   1      368.43      411.27     19.42 o 
   4  10   1       31.51       50.56      8.83 o 
   5  10   1       40.61       52.48      9.51 o 
  -6  11   1       65.08       63.71      9.56 o 
  -5  11   1       37.98       35.47      7.45 o 
  -4  11   1      164.13      157.93     12.82 o 
  -3  11   1      192.02      201.62     12.58 o 
  -2  11   1        0.15        0.00      2.79 o 
  -1  11   1      201.10      204.56      9.33 o 
   0  11   1       10.37       11.27      3.71 o 
   1  11   1       16.39       19.10      5.93 o 
   2  11   1       75.05       68.90      6.26 o 
   3  11   1       54.92       61.65      9.56 o 
   4  11   1        4.90        8.53      5.49 o 
  -5  12   1       63.11       64.06      6.95 o 
  -4  12   1       19.83        8.12      4.16 o 
  -3  12   1       52.51       68.16      6.60 o 
  -2  12   1       57.15       48.80      6.02 o 
  -1  12   1       98.77      100.73      7.53 o 
   0  12   1        6.67        2.95      3.46 o 
   1  12   1       44.88       43.87      5.70 o 
   2  12   1       42.95       41.20      8.78 o 
   3  12   1       12.14        8.04      5.93 o 
  -4  13   1       38.29       40.58      8.68 o 
  -3  13   1        3.39       -2.54      3.16 o 
  -2  13   1        5.97        6.39      3.66 o 
  -1  13   1        0.75        3.14      3.67 o 
   0  13   1       41.16       28.54      5.60 o 
   1  13   1       12.17       15.77      4.78 o 
  -2 -13   2      118.38      135.95     14.12 o 
  -1 -13   2        1.36        0.10      5.59 o 
   0 -13   2       29.17       29.13      8.09 o 
   1 -13   2       23.21       28.38      5.31 o 
   2 -13   2        8.30        2.28      3.72 o 
   3 -13   2        7.81        8.36      5.69 o 
   4 -13   2        0.09        2.89      5.44 o 
  -4 -12   2       50.73       42.27      9.02 o 
  -3 -12   2       70.60       81.31     11.08 o 
  -2 -12   2       53.48       50.56      9.76 o 
  -1 -12   2      159.04      182.98     14.52 o 
   0 -12   2        2.03        0.91      3.27 o 
   1 -12   2      183.56      186.32      9.22 o 
   2 -12   2       18.21       16.21      4.46 o 
   3 -12   2      253.77      268.56     10.92 o 
   4 -12   2        1.06       -2.45      4.36 o 
   5 -12   2      166.17      195.88     14.76 o 
  -5 -11   2        3.63        0.10      5.25 o 
  -4 -11   2        5.81       10.30      5.84 o 
  -3 -11   2      184.71      193.52     14.17 o 
  -2 -11   2       40.95       23.15      7.16 o 
  -1 -11   2      485.36      494.94     21.14 o 
   0 -11   2      182.35      157.11      8.14 o 
   1 -11   2      272.89      247.83     11.50 o 
   2 -11   2        4.53        0.66      2.75 o 
   3 -11   2       61.67       68.95      6.05 o 
   4 -11   2      125.62      126.09     11.13 o 
   5 -11   2       33.41       25.11      7.06 o 
   6 -11   2       86.78      108.97     11.92 o 
  -6 -10   2       13.53        8.69      7.43 o 
  -5 -10   2       15.28       14.91      5.35 o 
  -4 -10   2       17.38       10.88      3.60 o 
  -3 -10   2      305.51      311.77     16.67 o 
  -2 -10   2        1.26       10.45      5.10 o 
  -1 -10   2      117.08      125.89      6.74 o 
   0 -10   2        0.35       -0.45      1.94 o 
   1 -10   2      366.69      382.13     11.25 o 
   2 -10   2       59.37       48.79      4.99 o 
   3 -10   2      238.95      260.21      9.63 o 
   4 -10   2      210.87      219.32     13.68 o 
   5 -10   2      287.42      302.64     16.72 o 
   6 -10   2       84.52       94.60     10.69 o 
   7 -10   2       21.45       16.43      6.67 o 
  -6  -9   2       57.87       59.59      6.60 o 
  -5  -9   2      233.31      250.59     10.59 o 
  -4  -9   2      231.47      244.86      9.72 o 
  -3  -9   2      575.55      599.44     14.54 o 
  -2  -9   2      421.40      443.43     12.05 o 
  -1  -9   2        1.04        3.69      1.99 o 
   0  -9   2      354.87      357.64      7.92 o 
   1  -9   2       14.90       11.93      2.29 o 
   2  -9   2      804.35      844.03     15.86 o 
   3  -9   2       22.61       24.24      3.69 o 
   4  -9   2     1044.13     1104.63     18.89 o 
   5  -9   2       19.31       19.67      5.69 o 
   6  -9   2       52.54       41.69      7.50 o 
   7  -9   2       29.17       28.25      7.36 o 
  -7  -8   2        2.34        4.64      3.47 o 
  -6  -8   2       16.82       13.79      3.65 o 
  -5  -8   2       20.19       17.90      5.59 o 
  -4  -8   2       20.25       12.62      4.22 o 
  -3  -8   2      131.50      145.00      7.25 o 
  -2  -8   2      419.72      458.01      8.72 o 
  -1  -8   2      348.29      358.17      9.04 o 
   0  -8   2      341.82      329.54      7.12 o 
   1  -8   2        7.62        4.37      2.84 o 
   2  -8   2       70.53       84.87      4.03 o 
   3  -8   2      208.30      189.23      9.28 o 
   4  -8   2      130.75      135.16      8.13 o 
   5  -8   2       50.21       52.84      5.14 o 
   6  -8   2        2.76        1.89      2.49 o 
   7  -8   2        3.62        3.19      4.36 o 
   8  -8   2      142.26      141.88     12.85 o 
  -7  -7   2       75.88       73.63      6.32 o 
  -6  -7   2        9.55        6.33      2.71 o 
  -5  -7   2       33.78       38.90      4.70 o 
  -4  -7   2       47.46       46.75      4.68 o 
  -3  -7   2      278.26      290.76     10.86 o 
  -2  -7   2        9.29        6.89      3.74 o 
  -1  -7   2      130.22      141.89      4.57 o 
   0  -7   2      181.25      183.61      5.42 o 
   1  -7   2        0.65       -0.90      1.67 o 
   2  -7   2        0.85        0.81      1.33 o 
   3  -7   2      693.43      695.16     10.34 o 
   4  -7   2      225.24      228.13      6.75 o 
   5  -7   2      932.31      904.75     17.33 o 
   6  -7   2        1.56        1.53      2.66 o 
   7  -7   2       63.42       50.32      5.75 o 
   8  -7   2        7.35       14.41      4.31 o 
  -8  -6   2        6.82        3.38      2.99 o 
  -7  -6   2       53.46       45.21      4.77 o 
  -6  -6   2       24.03       21.65      3.41 o 
  -5  -6   2       40.85       39.88      3.87 o 
  -4  -6   2      677.04      678.59     14.32 o 
  -3  -6   2      592.29      626.55     13.45 o 
  -2  -6   2       35.78       41.45      2.58 o 
  -1  -6   2        4.45        2.47      1.35 o 
   0  -6   2       64.96       70.69      3.18 o 
   1  -6   2      390.41      396.71      6.89 o 
   2  -6   2        0.92       -0.23      1.19 o 
   3  -6   2     1228.61     1237.15     13.47 o 
   4  -6   2      392.15      425.64      7.88 o 
   5  -6   2      235.95      229.37      8.48 o 
   6  -6   2       39.50       37.39      4.61 o 
   7  -6   2        2.26       -0.34      3.16 o 
   8  -6   2        3.07        2.72      3.52 o 
  -8  -5   2       14.52        6.52      3.08 o 
  -7  -5   2        5.54       10.37      3.01 o 
  -6  -5   2       57.43       64.43      5.59 o 
  -5  -5   2        9.19        9.45      2.37 o 
  -4  -5   2     1655.12     1678.53     18.96 o 
  -3  -5   2      353.34      383.74     10.46 o 
  -2  -5   2     4189.11     4423.62     59.31 o 
  -1  -5   2       33.60       41.02      2.35 o 
   0  -5   2     2217.62     2353.19     17.92 o 
   1  -5   2       15.73       15.57      1.88 o 
   2  -5   2      104.69      104.71      3.51 o 
   3  -5   2      296.89      317.27      6.13 o 
   4  -5   2      803.33      769.05     18.30 o 
   5  -5   2       91.42      101.58      6.35 o 
   6  -5   2       42.21       33.98      4.38 o 
   7  -5   2      181.89      181.82      8.79 o 
   8  -5   2       60.30       72.70      6.84 o 
  -9  -4   2       24.98       16.15      5.05 o 
  -8  -4   2      117.48      114.15      8.88 o 
  -7  -4   2       30.05       22.24      3.64 o 
  -6  -4   2       93.64      103.73      9.65 o 
  -5  -4   2       42.20       43.38      3.69 o 
  -4  -4   2      396.00      402.56      6.10 o 
  -3  -4   2      421.91      405.63      5.60 o 
  -2  -4   2      165.48      148.09      3.49 o 
  -1  -4   2      508.71      523.83      6.63 o 
   0  -4   2       60.02       61.47      2.56 o 
   1  -4   2       61.44       59.78      2.85 o 
   2  -4   2       57.69       40.34      2.19 o 
   3  -4   2      224.26      239.67      4.86 o 
   4  -4   2     1052.37     1054.92     15.16 o 
   5  -4   2       80.73       85.12      5.30 o 
   6  -4   2        0.77        1.13      2.16 o 
   7  -4   2       43.08       46.17      5.35 o 
   8  -4   2       79.79       90.22      7.25 o 
   9  -4   2       13.08        9.44     10.91 o 
  -9  -3   2        4.44        6.74      3.88 o 
  -8  -3   2      185.39      228.15     16.58 o 
  -7  -3   2       33.32       26.29      4.52 o 
  -6  -3   2       45.25       35.54      4.58 o 
  -5  -3   2       11.66       12.67      3.96 o 
  -4  -3   2      704.55      753.14      8.19 o 
  -3  -3   2      866.10      882.93      8.95 o 
  -2  -3   2        3.57        8.38      1.87 o 
  -1  -3   2     1660.65     1597.50     13.00 o 
   0  -3   2      311.15      312.36      4.61 o 
   1  -3   2       19.53       23.14      1.60 o 
   2  -3   2      107.15       87.69      2.96 o 
   3  -3   2       78.14       87.63      2.70 o 
   4  -3   2      134.25      133.37     11.16 o 
   5  -3   2       11.30        9.27      6.67 o 
   6  -3   2       13.25        9.80      2.99 o 
   7  -3   2       32.77       29.29      4.53 o 
   8  -3   2        0.75       -2.15      2.79 o 
   9  -3   2       15.75       14.47      4.36 o 
  -9  -2   2        2.09       -1.28      4.46 o 
  -8  -2   2        4.35        8.44      5.35 o 
  -7  -2   2       26.43       36.57      4.72 o 
  -6  -2   2       36.25       40.79      4.63 o 
  -5  -2   2      606.95      651.05      9.26 o 
  -4  -2   2      706.33      785.81     13.25 o 
  -3  -2   2     3943.57     4096.52     28.55 o 
  -2  -2   2      791.90      734.53     10.28 o 
  -1  -2   2      138.08      164.25      7.72 o 
   0  -2   2      399.62      390.70      4.65 o 
   1  -2   2       71.97       70.32      3.08 o 
   2  -2   2       10.38       18.69      2.11 o 
   3  -2   2     3087.36     2971.17     27.28 o 
   4  -2   2      403.24      431.05      9.24 o 
   5  -2   2      158.54      160.76      7.72 o 
   6  -2   2      147.83      137.26      6.93 o 
   7  -2   2        5.84        3.87      2.89 o 
   8  -2   2        0.31        0.25      2.86 o 
   9  -2   2        1.94        2.39      3.54 o 
  -9  -1   2       17.18        6.96      6.03 o 
  -8  -1   2        0.52        6.18      4.51 o 
  -7  -1   2      168.20      192.15     14.76 o 
  -6  -1   2       53.14       49.43      3.18 o 
  -5  -1   2      249.12      245.35      5.64 o 
  -4  -1   2       20.41       17.14      1.74 o 
  -3  -1   2      329.77      344.11      5.55 o 
  -2  -1   2      618.71      572.00      7.13 o 
  -1  -1   2     3218.35     3006.42     22.78 o 
   0  -1   2       35.55       53.14      1.58 o 
   1  -1   2      565.66      546.44     10.42 o 
   2  -1   2      391.25      369.58      6.97 o 
   3  -1   2     1363.59     1356.02     16.38 o 
   4  -1   2     1099.58     1121.96     10.89 o 
   5  -1   2       13.24       15.78      2.93 o 
   6  -1   2       55.12       63.69      6.28 o 
   7  -1   2      392.36      415.25     12.33 o 
   8  -1   2       68.14       66.58     10.84 o 
   9  -1   2       10.01        7.30      3.88 o 
  -9   0   2      199.61      209.81     15.60 o 
  -8   0   2        0.08       -2.16      3.19 o 
  -7   0   2      232.81      217.50      8.78 o 
  -6   0   2        7.03       11.71      2.05 o 
  -5   0   2      311.08      371.82      6.91 o 
  -4   0   2     1876.82     2017.75     16.39 o 
  -3   0   2     1355.94     1370.14     16.61 o 
  -2   0   2     6413.69     6189.02     29.83 o 
  -1   0   2     7983.53     7660.17     49.16 o 
   0   0   2     2214.29     2170.94     13.15 o 
   1   0   2     4997.88     4957.88     34.27 o 
   2   0   2      707.70      646.25     15.94 o 
   3   0   2     2229.67     2356.78     17.00 o 
   4   0   2        1.29        1.85      1.49 o 
   5   0   2      375.14      370.67      9.75 o 
   6   0   2      261.25      274.45     17.97 o 
   7   0   2      267.95      309.33     11.18 o 
   8   0   2       35.95       31.20     10.91 o 
   9   0   2       82.91       62.87     10.74 o 
  -9   1   2       20.11       12.90      5.93 o 
  -8   1   2        0.47       -1.52      3.73 o 
  -7   1   2        0.95       -0.38      2.37 o 
  -6   1   2      107.44      103.65      4.31 o 
  -5   1   2      456.06      484.00      7.99 o 
  -4   1   2     3243.09     3408.82     23.82 o 
  -3   1   2      195.84      241.89      4.48 o 
  -2   1   2      177.09      181.48      2.97 o 
  -1   1   2      407.04      371.51      4.19 o 
   0   1   2      835.26      869.24      8.33 o 
   1   1   2     1044.05     1019.61     10.14 o 
   2   1   2     2804.28     2860.99     27.70 o 
   3   1   2       69.24       64.23      2.68 o 
   4   1   2      637.54      673.70     10.09 o 
   5   1   2       43.01       44.61      4.56 o 
   6   1   2        1.13       -0.14      2.09 o 
   7   1   2       96.13      113.27      7.43 o 
   8   1   2        2.83        2.16      3.51 o 
  -9   2   2        5.36       10.00      5.10 o 
  -8   2   2      330.86      364.04     17.90 o 
  -7   2   2       46.12       42.79      4.47 o 
  -6   2   2      395.18      407.25     11.13 o 
  -5   2   2        0.20       -0.07      1.91 o 
  -4   2   2     1274.55     1278.78     12.76 o 
  -3   2   2       36.59       39.36      2.25 o 
  -2   2   2     2333.76     2368.54     16.05 o 
  -1   2   2        1.85        3.54      1.18 o 
   0   2   2      420.98      408.68      6.33 o 
   1   2   2       24.06       21.58      1.52 o 
   2   2   2     1335.25     1319.81     11.70 o 
   3   2   2      833.55      768.44      9.33 o 
   4   2   2      975.67      993.94     11.69 o 
   5   2   2       78.36       73.85      6.12 o 
   6   2   2     1326.50     1381.53     21.57 o 
   7   2   2       11.74       14.61      3.89 o 
   8   2   2      179.67      186.22     15.45 o 
  -9   3   2        6.49        2.01      4.51 o 
  -8   3   2      114.07      127.96      7.32 o 
  -7   3   2       10.84       12.48      2.38 o 
  -6   3   2        6.59        7.00      2.12 o 
  -5   3   2      373.86      388.29      7.49 o 
  -4   3   2        8.31       12.84      1.78 o 
  -3   3   2     1395.34     1337.50     12.27 o 
  -2   3   2      342.09      336.84      4.83 o 
  -1   3   2     1253.19     1140.19     12.88 o 
   0   3   2      217.14      196.94      4.94 o 
   1   3   2        3.58        2.33      1.12 o 
   2   3   2       62.51       74.20      3.69 o 
   3   3   2      260.71      282.74      5.79 o 
   4   3   2        0.69        1.31      1.46 o 
   5   3   2      238.96      252.12      6.60 o 
   6   3   2        0.37        4.52      2.70 o 
   7   3   2       92.37       88.98      6.85 o 
   8   3   2        8.24        9.66      6.28 o 
  -9   4   2        1.34        8.14      5.44 o 
  -8   4   2        5.13        4.66      2.98 o 
  -7   4   2      180.52      198.43      6.44 o 
  -6   4   2        2.92        2.79      1.76 o 
  -5   4   2     1399.00     1443.68     15.51 o 
  -4   4   2      111.48      110.72      3.89 o 
  -3   4   2      345.53      335.47      5.75 o 
  -2   4   2        7.42        9.69      1.14 o 
  -1   4   2      150.87      138.58      4.63 o 
   0   4   2      391.56      369.71      7.42 o 
   1   4   2       39.11       41.68      2.50 o 
   2   4   2      294.68      292.21      5.79 o 
   3   4   2      159.32      185.57      5.09 o 
   4   4   2      621.21      623.11      9.99 o 
   5   4   2        5.87        8.56      2.17 o 
   6   4   2       20.40       13.20      4.56 o 
   7   4   2       80.38       76.60     10.35 o 
   8   4   2        1.79        4.86      6.23 o 
  -9   5   2      109.38      135.19     15.18 o 
  -8   5   2       31.26       31.85      5.52 o 
  -7   5   2      106.55      111.74      5.15 o 
  -6   5   2        0.40        1.19      1.63 o 
  -5   5   2      214.06      225.18      5.97 o 
  -4   5   2     2000.68     2054.90     18.11 o 
  -3   5   2      231.53      246.96      5.02 o 
  -2   5   2     3014.70     3072.93     28.44 o 
  -1   5   2      604.51      637.69     10.85 o 
   0   5   2     2864.42     2953.64     20.12 o 
   1   5   2      190.63      188.68      4.60 o 
   2   5   2     1849.74     1866.95     16.83 o 
   3   5   2      134.14      137.35      4.73 o 
   4   5   2      289.05      305.07      7.99 o 
   5   5   2      697.80      724.45     12.03 o 
   6   5   2       44.65       43.48     15.50 o 
   7   5   2      169.46      173.12     14.52 o 
  -9   6   2       63.27       66.06      8.97 o 
  -8   6   2       25.87       21.14      5.74 o 
  -7   6   2       22.29       19.61      3.80 o 
  -6   6   2      154.80      150.96     11.16 o 
  -5   6   2        4.54        3.93      1.72 o 
  -4   6   2      862.32      822.79     10.77 o 
  -3   6   2       84.57       75.84      6.36 o 
  -2   6   2      206.34      182.62      6.38 o 
  -1   6   2      106.66      120.81     10.99 o 
   0   6   2      253.95      265.93      4.86 o 
   1   6   2      149.61      161.80      4.61 o 
   2   6   2      248.71      260.26      6.10 o 
   3   6   2      668.04      653.75     10.47 o 
   4   6   2      175.84      183.36      6.06 o 
   5   6   2       52.37       56.46      6.56 o 
   6   6   2        0.06        3.33      4.90 o 
   7   6   2       23.34       36.98      8.48 o 
  -8   7   2      510.53      561.69     22.17 o 
  -7   7   2        2.57       -0.15      3.24 o 
  -6   7   2     1079.56     1114.15     19.34 o 
  -5   7   2        1.07        4.05      2.13 o 
  -4   7   2      482.99      492.77     11.67 o 
  -3   7   2        8.18       10.77      3.19 o 
  -2   7   2        1.68       -1.45      1.89 o 
  -1   7   2      723.60      724.85     13.40 o 
   0   7   2       12.31       12.98      2.76 o 
   1   7   2      527.40      522.10     11.56 o 
   2   7   2       97.77       93.31      5.92 o 
   3   7   2      991.63      976.43     11.62 o 
   4   7   2       26.24       27.93      3.19 o 
   5   7   2        0.89        0.70      2.39 o 
   6   7   2       15.58       20.75      7.01 o 
   7   7   2       28.71       29.13      8.88 o 
  -8   8   2       14.96       21.92      6.57 o 
  -7   8   2       75.37       92.54     10.15 o 
  -6   8   2        2.22        4.63      2.67 o 
  -5   8   2      173.80      154.54      7.44 o 
  -4   8   2        0.83        1.60      2.38 o 
  -3   8   2      426.59      440.36     11.49 o 
  -2   8   2      261.52      250.12      8.50 o 
  -1   8   2     1037.45     1043.11     25.28 o 
   0   8   2      413.31      394.32     10.59 o 
   1   8   2      212.80      212.83      7.94 o 
   2   8   2      378.93      380.47     10.68 o 
   3   8   2       62.47       67.67      5.22 o 
   4   8   2      136.81      138.18     11.33 o 
   5   8   2        2.81        6.42      4.51 o 
   6   8   2      130.29      130.21     11.67 o 
  -8   9   2        9.44       13.83      6.23 o 
  -7   9   2       59.45       54.29      8.58 o 
  -6   9   2       30.16       41.27      6.84 o 
  -5   9   2      609.66      634.42     15.20 o 
  -4   9   2       33.60       37.64      4.57 o 
  -3   9   2      435.70      428.04     11.93 o 
  -2   9   2       16.62       15.66      3.47 o 
  -1   9   2      324.68      344.60     15.28 o 
   0   9   2      164.19      175.55      7.81 o 
   1   9   2       91.53       93.06     11.79 o 
   2   9   2      779.91      790.70     16.41 o 
   3   9   2       13.23        9.83      5.84 o 
   4   9   2      313.84      348.30     17.61 o 
   5   9   2        0.79        6.42      5.59 o 
  -7  10   2      280.46      299.21     17.31 o 
  -6  10   2        1.47        3.33      4.49 o 
  -5  10   2      208.33      219.62     15.55 o 
  -4  10   2        6.09        2.11      2.77 o 
  -3  10   2       18.19       30.50      4.49 o 
  -2  10   2       59.56       67.17      5.80 o 
  -1  10   2       36.74       38.38      4.69 o 
   0  10   2      202.39      214.49      8.99 o 
   1  10   2        0.69       -1.13      2.54 o 
   2  10   2      451.40      453.54     13.08 o 
   3  10   2       18.70       15.10      4.02 o 
   4  10   2        0.48        5.15      4.86 o 
   5  10   2       16.24       10.15      6.28 o 
  -6  11   2       23.30       26.38      5.02 o 
  -5  11   2       99.81       87.81      7.16 o 
  -4  11   2      143.82      165.04      8.88 o 
  -3  11   2        4.82        6.65      3.36 o 
  -2  11   2      630.23      607.40     19.91 o 
  -1  11   2        8.30       12.38      3.86 o 
   0  11   2      500.49      506.22     14.29 o 
   1  11   2      143.48      136.31     13.49 o 
   2  11   2      144.77      150.59     10.10 o 
   3  11   2       83.36       54.34      9.51 o 
   4  11   2       36.99       45.12      9.17 o 
  -5  12   2        1.09        1.78      3.60 o 
  -4  12   2      264.82      280.19     11.98 o 
  -3  12   2       32.83       36.92      5.63 o 
  -2  12   2      158.56      168.19      9.38 o 
  -1  12   2       18.71       23.90      5.32 o 
   0  12   2       39.09       25.31      4.87 o 
   1  12   2       49.27       41.82      5.69 o 
   2  12   2        9.42        7.17      6.20 o 
   3  12   2       50.01       48.45      9.81 o 
  -4  13   2       31.90       21.33     18.07 o 
  -3  13   2       10.93       18.27      5.13 o 
  -2  13   2        3.08        1.55      3.73 o 
  -1  13   2       77.24       74.82      7.42 o 
   0  13   2       35.96       50.28      6.48 o 
   1  13   2      138.80      131.96      8.92 o 
  -2 -13   3        1.02       -0.10      6.08 o 
  -1 -13   3        7.16        9.42      7.01 o 
   0 -13   3       33.99       33.69      8.19 o 
   1 -13   3        4.61        2.36      3.68 o 
   2 -13   3       76.92       67.75      6.92 o 
   3 -13   3       54.67       79.94     10.40 o 
  -4 -12   3        3.51        7.50      5.74 o 
  -3 -12   3        1.09       -2.65      5.15 o 
  -2 -12   3       19.17       13.88      6.62 o 
  -1 -12   3       63.82       67.73     10.10 o 
   0 -12   3      171.25      173.27     13.73 o 
   1 -12   3       13.12       14.03      4.51 o 
   2 -12   3       92.82      127.65      8.05 o 
   3 -12   3        0.52        1.62      4.51 o 
   4 -12   3       31.82       27.76      7.21 o 
   5 -12   3       33.32       30.80      8.19 o 
  -5 -11   3        3.21        7.60      5.84 o 
  -4 -11   3       65.82       49.68      9.12 o 
  -3 -11   3        8.49        4.86      5.44 o 
  -2 -11   3      178.80      174.10     13.44 o 
  -1 -11   3        0.12        0.64      4.76 o 
   0 -11   3      235.73      241.10      9.50 o 
   1 -11   3      121.69      114.39      7.19 o 
   2 -11   3        4.56        3.31      5.03 o 
   3 -11   3      157.80      170.38     14.54 o 
   4 -11   3       48.97       49.39      8.19 o 
   5 -11   3      196.02      228.05     15.06 o 
   6 -11   3       23.89       31.34      8.24 o 
  -6 -10   3       39.90       49.46      8.39 o 
  -5 -10   3       23.53       17.87      4.65 o 
  -4 -10   3      229.43      222.10     10.05 o 
  -3 -10   3        1.14        1.38      3.09 o 
  -2 -10   3       63.68       71.25     16.53 o 
  -1 -10   3       31.04       27.18      5.42 o 
   0 -10   3        0.27        3.28      2.33 o 
   1 -10   3      488.62      470.05     12.46 o 
   2 -10   3       79.19       78.72      5.88 o 
   3 -10   3      445.09      481.89     12.79 o 
   4 -10   3        9.83       10.10      5.54 o 
   5 -10   3      117.10      137.76     11.92 o 
  -6  -9   3      111.90      101.61      7.92 o 
  -5  -9   3       22.88       32.61      5.06 o 
  -4  -9   3       81.83       93.63      9.15 o 
  -3  -9   3       89.10       87.88      6.43 o 
  -2  -9   3       56.31       57.96      5.27 o 
  -1  -9   3      140.22      142.75      5.35 o 
   0  -9   3       14.63       14.80      3.41 o 
   1  -9   3      658.14      669.62     12.78 o 
   2  -9   3        8.40        8.43      2.43 o 
   3  -9   3      320.58      327.95     13.22 o 
   4  -9   3       24.72       20.66      4.09 o 
   5  -9   3      123.86      130.03      7.51 o 
   6  -9   3        6.26        3.38      3.73 o 
   7  -9   3        8.36        3.48      5.10 o 
  -7  -8   3       19.56       17.32      4.60 o 
  -6  -8   3        0.13        0.58      2.72 o 
  -5  -8   3       30.81       30.11      4.61 o 
  -4  -8   3       47.23       46.35      5.57 o 
  -3  -8   3      298.20      302.50     10.14 o 
  -2  -8   3      196.99      178.38      7.68 o 
  -1  -8   3      318.40      294.94      6.97 o 
   0  -8   3       30.35       33.31      4.64 o 
   1  -8   3        9.28        1.89      1.58 o 
   2  -8   3       74.38       79.99      5.66 o 
   3  -8   3      991.04      990.25     13.45 o 
   4  -8   3      251.62      268.32     11.57 o 
   5  -8   3      607.34      619.00     15.89 o 
   6  -8   3      372.75      390.85     12.67 o 
   7  -8   3      156.29      143.84      8.77 o 
  -7  -7   3       23.95       24.77      4.76 o 
  -6  -7   3        7.81        7.80      3.19 o 
  -5  -7   3      119.41      104.33      6.85 o 
  -4  -7   3       16.96       18.56      3.67 o 
  -3  -7   3      224.54      210.71      8.22 o 
  -2  -7   3        8.33        8.52      1.84 o 
  -1  -7   3       15.67       13.54      2.01 o 
   0  -7   3      611.64      631.51      9.48 o 
   1  -7   3        8.07        6.94      1.75 o 
   2  -7   3      271.49      256.19      6.27 o 
   3  -7   3        2.26        2.95      1.61 o 
   4  -7   3      275.37      247.29     10.13 o 
   5  -7   3       23.69       24.67      3.90 o 
   6  -7   3      112.83      101.69      7.05 o 
   7  -7   3       23.24       26.99      5.93 o 
   8  -7   3        0.19        1.55      6.62 o 
  -8  -6   3        0.11        2.35      2.87 o 
  -7  -6   3       52.30       50.23      5.18 o 
  -6  -6   3       33.57       24.12      4.29 o 
  -5  -6   3       50.47       51.33      7.09 o 
  -4  -6   3        2.18        6.27      2.74 o 
  -3  -6   3       24.08       23.49      3.52 o 
  -2  -6   3      234.30      264.37      5.59 o 
  -1  -6   3        0.57        4.82      1.36 o 
   0  -6   3      257.71      228.42      5.99 o 
   1  -6   3      267.48      292.14      6.90 o 
   2  -6   3        0.58        0.82      1.32 o 
   3  -6   3      324.67      324.47      6.67 o 
   4  -6   3       64.67       53.31      4.54 o 
   5  -6   3      115.89      119.37      6.57 o 
   6  -6   3      110.63      108.51      7.87 o 
   7  -6   3      696.18      689.69     17.35 o 
   8  -6   3        0.66        0.83      3.29 o 
  -8  -5   3       23.69       22.69      6.15 o 
  -7  -5   3      162.15      153.43      7.23 o 
  -6  -5   3      101.85      103.12     11.94 o 
  -5  -5   3        1.16        3.94      2.10 o 
  -4  -5   3      442.20      373.73     10.23 o 
  -3  -5   3      129.22      142.93      6.05 o 
  -2  -5   3      579.31      539.00      7.23 o 
  -1  -5   3       36.66       48.15      2.52 o 
   0  -5   3     1450.25     1519.02     13.81 o 
   1  -5   3      444.34      416.59      6.80 o 
   2  -5   3        0.41        1.60      1.23 o 
   3  -5   3      320.03      299.58      5.91 o 
   4  -5   3       35.97       36.71      3.96 o 
   5  -5   3      531.58      534.72     15.47 o 
   6  -5   3       72.86       77.16      6.12 o 
   7  -5   3      247.14      250.14     10.51 o 
   8  -5   3      105.47       98.79     11.89 o 
  -9  -4   3       11.18        4.32      3.92 o 
  -8  -4   3       20.16       22.65      3.89 o 
  -7  -4   3      115.77      106.80      6.21 o 
  -6  -4   3      215.90      206.39      7.27 o 
  -5  -4   3       48.75       60.33      5.05 o 
  -4  -4   3      724.20      687.10     13.40 o 
  -3  -4   3        4.16        2.70      1.81 o 
  -2  -4   3      712.31      643.74     11.29 o 
  -1  -4   3       11.51       23.66      1.68 o 
   0  -4   3     2106.97     2222.20     16.71 o 
   1  -4   3      156.46      189.58      4.25 o 
   2  -4   3      642.22      652.49     10.88 o 
   3  -4   3      376.20      414.42      9.46 o 
   4  -4   3       35.37       31.94      9.59 o 
   5  -4   3       11.83       19.10      3.52 o 
   6  -4   3      126.49      116.23      7.00 o 
   7  -4   3       60.83       62.96      6.02 o 
   8  -4   3       50.88       51.62      6.87 o 
  -9  -3   3        4.71        3.83      3.80 o 
  -8  -3   3       15.24       18.26      3.78 o 
  -7  -3   3       39.97       31.63      4.29 o 
  -6  -3   3        1.01        0.30      1.85 o 
  -5  -3   3       28.19       34.33      3.43 o 
  -4  -3   3       89.39       81.47      4.60 o 
  -3  -3   3       20.99       14.23      2.65 o 
  -2  -3   3        1.90       -0.37      1.19 o 
  -1  -3   3     1171.97     1118.14      9.63 o 
   0  -3   3      393.86      370.11      5.31 o 
   1  -3   3       96.36       88.49      2.78 o 
   2  -3   3      287.61      311.48      7.32 o 
   3  -3   3       19.72       34.57      3.23 o 
   4  -3   3       24.73       42.31      5.03 o 
   5  -3   3      180.70      210.81     17.12 o 
   6  -3   3      604.09      594.54     15.11 o 
   7  -3   3       75.38       84.48      6.80 o 
   8  -3   3       85.59       79.26      7.07 o 
  -9  -2   3        0.11       -3.30      3.51 o 
  -8  -2   3      208.97      203.38     10.31 o 
  -7  -2   3       12.15       15.78      3.17 o 
  -6  -2   3       92.43       98.15      5.27 o 
  -5  -2   3      101.05      127.82      9.70 o 
  -4  -2   3       74.98       53.43      3.37 o 
  -3  -2   3      359.10      420.85      8.84 o 
  -2  -2   3     1024.65     1005.46     13.05 o 
  -1  -2   3       97.40       98.33      2.43 o 
   0  -2   3      622.16      573.64      6.30 o 
   1  -2   3      841.49      859.50     14.66 o 
   2  -2   3       25.22       47.06      4.93 o 
   3  -2   3     1504.79     1462.07     53.58 o 
   4  -2   3      385.42      349.38      9.18 o 
   5  -2   3       10.51        9.61      3.24 o 
   6  -2   3        2.96        2.01      2.32 o 
   7  -2   3      237.98      225.00     19.40 o 
   8  -2   3        3.63        1.58      2.90 o 
  -9  -1   3        2.33        3.04      3.69 o 
  -8  -1   3       54.81       59.73      6.08 o 
  -7  -1   3      246.58      259.90     19.20 o 
  -6  -1   3       21.85       20.67      4.46 o 
  -5  -1   3      133.40      133.51      6.56 o 
  -4  -1   3      133.60      139.47      4.81 o 
  -3  -1   3        6.71        5.40      1.53 o 
  -2  -1   3     2677.49     2556.65     31.63 o 
  -1  -1   3      426.88      456.29      5.09 o 
   0  -1   3        9.66       12.14      1.18 o 
   1  -1   3     1642.07     1724.93     16.71 o 
   2  -1   3     1250.82     1356.67     15.60 o 
   3  -1   3      165.04      135.25      5.21 o 
   4  -1   3        8.75       11.43      2.47 o 
   5  -1   3      266.69      264.32      8.73 o 
   6  -1   3      183.12      181.33      8.13 o 
   7  -1   3      168.51      170.43      9.61 o 
   8  -1   3        0.19        1.16      3.11 o 
  -9   0   3        1.17        1.72      4.66 o 
  -8   0   3       26.41       36.43      4.92 o 
  -7   0   3        6.16        3.24      2.74 o 
  -6   0   3       15.07       16.02      2.25 o 
  -5   0   3       86.63       89.70      3.52 o 
  -4   0   3      528.47      482.40      6.34 o 
  -3   0   3     2086.81     1955.69     13.26 o 
  -2   0   3     2874.60     2810.91     22.86 o 
  -1   0   3     6734.00     6554.32     35.22 o 
   0   0   3      678.88      669.70     10.58 o 
   1   0   3        3.39        3.44      1.00 o 
   2   0   3       53.09       50.42      3.10 o 
   3   0   3      163.71      192.18      6.35 o 
   4   0   3        6.18        4.07      2.13 o 
   5   0   3      641.71      607.37     13.27 o 
   6   0   3      691.35      696.70     15.54 o 
   7   0   3      355.88      348.72     11.97 o 
   8   0   3      105.01      100.33      7.95 o 
  -9   1   3       36.27       25.55      7.16 o 
  -8   1   3       27.69       23.57      4.10 o 
  -7   1   3      125.12      126.20      6.98 o 
  -6   1   3      131.06      137.64      8.36 o 
  -5   1   3      178.68      143.30      7.51 o 
  -4   1   3       86.26      104.58      4.32 o 
  -3   1   3       41.57       35.25      1.79 o 
  -2   1   3        5.17        4.80      1.07 o 
  -1   1   3      767.49      763.36      7.33 o 
   0   1   3     2168.07     2217.83     14.82 o 
   1   1   3       58.86       45.65      1.98 o 
   2   1   3      755.80      764.97      8.18 o 
   3   1   3      807.75      717.20      8.59 o 
   4   1   3       86.23      101.83      6.40 o 
   5   1   3       17.12       19.94      3.35 o 
   6   1   3       53.52       57.86      6.06 o 
   7   1   3       74.32       66.72      6.21 o 
   8   1   3       17.72       11.78      9.93 o 
  -9   2   3      126.03      118.49     12.26 o 
  -8   2   3      112.01      118.05     10.94 o 
  -7   2   3      451.01      462.53      9.32 o 
  -6   2   3        1.41        4.87      2.16 o 
  -5   2   3      173.62      177.04      5.04 o 
  -4   2   3        4.75        1.83      1.27 o 
  -3   2   3      119.77      132.42      3.13 o 
  -2   2   3      326.62      321.88      7.75 o 
  -1   2   3      514.42      514.54      7.66 o 
   0   2   3     2447.81     2384.79     16.06 o 
   1   2   3      661.27      741.26      8.00 o 
   2   2   3      202.57      166.42      4.06 o 
   3   2   3       20.46       27.93      2.24 o 
   4   2   3      785.63      780.42     10.45 o 
   5   2   3      725.25      683.59     14.25 o 
   6   2   3      213.79      181.96      8.39 o 
   7   2   3        8.03        6.62      3.33 o 
   8   2   3       66.22       64.03      6.81 o 
  -9   3   3        5.11        2.50      4.71 o 
  -8   3   3        7.32        9.02      4.76 o 
  -7   3   3        8.08        8.01      3.24 o 
  -6   3   3        6.68        2.84      1.76 o 
  -5   3   3       95.56       99.83      4.05 o 
  -4   3   3      555.00      497.36      7.85 o 
  -3   3   3      100.94      120.15      3.27 o 
  -2   3   3      578.93      543.28      6.46 o 
  -1   3   3       25.99       18.34      2.26 o 
   0   3   3      219.20      189.69      6.89 o 
   1   3   3      156.25      183.77      4.12 o 
   2   3   3     1503.23     1678.65     15.00 o 
   3   3   3       18.85       32.80      4.39 o 
   4   3   3       92.30       81.83      3.96 o 
   5   3   3      240.53      239.34      8.70 o 
   6   3   3      146.19      154.15      8.01 o 
   7   3   3       75.56       81.80      6.94 o 
   8   3   3       36.95       34.87      9.07 o 
  -9   4   3        2.12        5.79      4.41 o 
  -8   4   3       74.19       82.46      8.21 o 
  -7   4   3       19.16       14.61      2.55 o 
  -6   4   3        7.51        3.76      1.80 o 
  -5   4   3       64.44       69.82      3.63 o 
  -4   4   3       16.14       25.44      2.26 o 
  -3   4   3       33.04       37.62      2.23 o 
  -2   4   3        1.13       -1.39      1.23 o 
  -1   4   3     2538.49     2434.82     23.35 o 
   0   4   3       13.58       20.65      2.43 o 
   1   4   3     1158.72     1174.60     11.65 o 
   2   4   3        1.91        1.82      1.25 o 
   3   4   3      243.95      224.78      5.77 o 
   4   4   3       15.03       16.29      2.46 o 
   5   4   3      662.67      655.46     14.54 o 
   6   4   3       66.29       77.86      6.87 o 
   7   4   3      206.69      182.79      9.53 o 
   8   4   3       11.66        0.74      6.28 o 
  -8   5   3      204.82      219.41      9.14 o 
  -7   5   3        1.16        1.00      1.83 o 
  -6   5   3       84.00       95.61      4.86 o 
  -5   5   3       99.11       91.13      4.13 o 
  -4   5   3      263.91      270.07      5.94 o 
  -3   5   3      171.58      164.46     15.35 o 
  -2   5   3      721.51      735.65     12.41 o 
  -1   5   3     1590.21     1555.06     18.65 o 
   0   5   3       87.78       86.82      4.32 o 
   1   5   3       34.55       33.97      2.31 o 
   2   5   3      153.83      149.62      5.34 o 
   3   5   3      207.07      222.85      6.24 o 
   4   5   3        5.84        3.58      3.06 o 
   5   5   3        6.39        3.27      2.86 o 
   6   5   3      112.64      113.47      7.39 o 
   7   5   3       50.33       45.27      9.37 o 
  -9   6   3        8.13        0.93      4.95 o 
  -8   6   3       51.45       39.92      7.11 o 
  -7   6   3       71.16       79.86      7.18 o 
  -6   6   3       15.86       13.13      3.05 o 
  -5   6   3      354.25      324.88      9.66 o 
  -4   6   3        0.98       -0.77      1.69 o 
  -3   6   3       34.26       28.66      3.87 o 
  -2   6   3      116.97      119.94      5.49 o 
  -1   6   3      164.51      159.47      6.19 o 
   0   6   3     1215.13     1204.51     17.22 o 
   1   6   3      701.03      750.96     10.05 o 
   2   6   3      445.89      455.01      8.27 o 
   3   6   3        2.28        0.84      1.74 o 
   4   6   3      626.84      655.78     11.48 o 
   5   6   3       37.04       37.89      4.87 o 
   6   6   3      135.46      148.47      8.44 o 
   7   6   3        0.29       -0.05      5.64 o 
  -8   7   3       61.47       61.65      8.83 o 
  -7   7   3      110.99      134.59      7.64 o 
  -6   7   3       27.76       28.88      4.26 o 
  -5   7   3       36.01       37.29      4.27 o 
  -4   7   3        1.52        1.88      1.93 o 
  -3   7   3        5.33        6.85      2.44 o 
  -2   7   3      279.25      269.40      8.41 o 
  -1   7   3      170.93      172.99     12.02 o 
   0   7   3      712.85      647.53     13.04 o 
   1   7   3       13.05       11.26      2.68 o 
   2   7   3       33.06       41.87      4.12 o 
   3   7   3        3.62        4.04      2.06 o 
   4   7   3      243.73      247.20      7.44 o 
   5   7   3      113.77      103.65      5.64 o 
   6   7   3       85.09       78.91     10.54 o 
  -8   8   3        0.08        4.32      5.10 o 
  -7   8   3       12.53       10.82      3.72 o 
  -6   8   3       14.80       13.67      4.14 o 
  -5   8   3       48.92       50.91      4.98 o 
  -4   8   3      372.43      327.43     11.16 o 
  -3   8   3       15.65        9.22      6.11 o 
  -2   8   3      641.73      619.30     13.61 o 
  -1   8   3        5.71        3.97      2.07 o 
   0   8   3       75.80       69.60      7.65 o 
   1   8   3       72.09       73.98      5.30 o 
   2   8   3      137.23      140.04     12.06 o 
   3   8   3        0.67        3.92      2.69 o 
   4   8   3      103.49      109.65     12.26 o 
   5   8   3      163.73      166.94     12.21 o 
  -8   9   3       12.19       16.92      6.38 o 
  -7   9   3        0.34       -1.55      2.96 o 
  -6   9   3       78.24       87.80      6.75 o 
  -5   9   3        6.53        6.76      4.51 o 
  -4   9   3      101.89      110.44     15.77 o 
  -3   9   3        8.42        2.40      2.75 o 
  -2   9   3      144.44      157.34     10.62 o 
  -1   9   3      447.66      438.97     12.22 o 
   0   9   3        8.88       10.38      3.03 o 
   1   9   3      212.48      211.17      8.89 o 
   2   9   3       24.44       25.18      4.12 o 
   3   9   3      628.39      733.39     17.07 o 
   4   9   3       12.23       21.21      4.23 o 
   5   9   3       87.68       87.69     10.64 o 
  -7  10   3       39.46       39.87      5.60 o 
  -6  10   3       39.84       53.59      5.93 o 
  -5  10   3        0.15       -0.02      3.80 o 
  -4  10   3        0.29        0.72      4.90 o 
  -3  10   3       78.05       86.00      6.57 o 
  -2  10   3        0.14       -1.07      2.67 o 
  -1  10   3      694.81      655.49     24.82 o 
   0  10   3        4.79        7.08      3.04 o 
   1  10   3      119.21      129.57     20.79 o 
   2  10   3        2.35        0.72      2.92 o 
   3  10   3      187.36      219.09      9.98 o 
   4  10   3       99.72       81.85     10.54 o 
  -6  11   3        3.92        7.77      5.15 o 
  -5  11   3      239.11      239.52     15.08 o 
  -4  11   3        0.14       -2.22      3.03 o 
  -3  11   3      408.59      400.74     13.33 o 
  -2  11   3        8.18        9.70      3.83 o 
  -1  11   3      160.90      173.88      8.85 o 
   0  11   3        0.27       -3.12      2.51 o 
   1  11   3        4.65        6.23      3.43 o 
   2  11   3        0.20        3.08      3.36 o 
   3  11   3        0.14        4.16      3.74 o 
  -5  12   3      151.44      156.92      9.55 o 
  -4  12   3        2.17        4.70      3.83 o 
  -3  12   3      120.43      131.68      8.89 o 
  -2  12   3       43.93       48.48      6.16 o 
  -1  12   3        4.77        6.84      3.77 o 
   0  12   3       26.21       20.24      6.55 o 
   1  12   3       19.47       14.83      4.47 o 
   2  12   3      226.93      240.89     11.21 o 
  -3  13   3       14.49        9.72      8.24 o 
  -2  13   3      197.64      210.69     11.00 o 
  -1  13   3       12.80       24.66      5.33 o 
   0  13   3       34.80       20.16      4.93 o 
  -2 -13   4        3.59        7.50      6.77 o 
  -1 -13   4        2.68        3.73      6.52 o 
   0 -13   4        0.15        3.48      5.84 o 
   1 -13   4       35.40       36.83      8.63 o 
   2 -13   4       14.48       17.26      8.46 o 
   3 -13   4       29.07       28.64      7.80 o 
  -4 -12   4        5.97        3.29      5.98 o 
  -3 -12   4       43.42       47.08      9.61 o 
  -2 -12   4       38.87       33.10      8.24 o 
  -1 -12   4       88.27       94.16     11.08 o 
   0 -12   4       17.51       23.30      7.06 o 
   1 -12   4      129.61      152.28      8.39 o 
   2 -12   4       21.44       31.74     12.87 o 
   3 -12   4       20.16       33.35      7.70 o 
   4 -12   4       47.71       39.63      8.68 o 
  -5 -11   4       34.50       29.35      5.68 o 
  -4 -11   4        5.85        3.37      3.50 o 
  -3 -11   4      326.28      326.53     18.34 o 
  -2 -11   4        0.11        4.81      5.15 o 
  -1 -11   4      249.25      263.16     15.30 o 
   0 -11   4       96.40       92.59     10.15 o 
   1 -11   4      107.05      139.36      7.62 o 
   2 -11   4       31.85       32.34      4.74 o 
   3 -11   4        7.17        4.81      4.76 o 
   4 -11   4      173.19      187.64     13.24 o 
   5 -11   4        0.94        2.06      4.76 o 
  -6 -10   4       31.27       22.13      5.37 o 
  -5 -10   4       45.61       45.55     10.23 o 
  -4 -10   4        0.99        0.60      2.97 o 
  -3 -10   4       87.18       73.29      6.48 o 
  -2 -10   4       16.63       18.96      4.18 o 
  -1 -10   4        9.45       11.42      3.45 o 
   0 -10   4      330.09      334.75      8.40 o 
   1 -10   4        6.60        9.70      2.62 o 
   2 -10   4      563.42      551.23     10.97 o 
   3 -10   4        0.68        0.88      3.92 o 
   4 -10   4      500.00      498.86     19.96 o 
   5 -10   4       67.37       49.14      8.09 o 
   6 -10   4        0.55        4.46      4.22 o 
  -6  -9   4      137.27      132.59     11.87 o 
  -5  -9   4       12.62        8.10      4.17 o 
  -4  -9   4      365.59      359.22     12.23 o 
  -3  -9   4       97.48       98.74      6.86 o 
  -2  -9   4      525.71      499.13     13.16 o 
  -1  -9   4      293.65      303.56     28.59 o 
   0  -9   4      819.28      837.06     12.62 o 
   1  -9   4       15.69       18.51      2.73 o 
   2  -9   4      229.52      254.43      7.46 o 
   3  -9   4      212.83      202.40      8.55 o 
   4  -9   4        1.75        1.38      2.39 o 
   5  -9   4      357.92      357.86     15.25 o 
   6  -9   4       21.30       16.61      4.37 o 
   7  -9   4      126.31      112.22      8.61 o 
  -7  -8   4       52.95       49.60      6.54 o 
  -6  -8   4       17.35       11.73      9.54 o 
  -5  -8   4       99.29       80.65     11.03 o 
  -4  -8   4      310.62      289.23     10.53 o 
  -3  -8   4        1.50        1.07      2.42 o 
  -2  -8   4      228.15      233.81     10.20 o 
  -1  -8   4      129.45      128.21      4.78 o 
   0  -8   4       91.44      116.36      6.64 o 
   1  -8   4       70.53       70.00      3.88 o 
   2  -8   4      607.82      578.42     10.09 o 
   3  -8   4      142.32      135.11      6.95 o 
   4  -8   4      417.05      410.32     11.79 o 
   5  -8   4       81.77       76.92      6.12 o 
   6  -8   4       34.68       23.60      4.68 o 
   7  -8   4      269.20      314.86     20.94 o 
  -7  -7   4        0.71        1.75      3.24 o 
  -6  -7   4       10.49       13.09      3.81 o 
  -5  -7   4        4.76        2.70      2.76 o 
  -4  -7   4      115.15      110.36      6.76 o 
  -3  -7   4      290.27      288.45      9.74 o 
  -2  -7   4      208.71      189.05      7.56 o 
  -1  -7   4     1237.03     1194.56     13.65 o 
   0  -7   4      200.03      204.86     12.58 o 
   1  -7   4     2446.36     2463.65     21.56 o 
   2  -7   4      332.70      336.31      7.29 o 
   3  -7   4     1439.13     1383.29     20.72 o 
   4  -7   4      266.56      248.55      9.01 o 
   5  -7   4        3.81        0.19      2.33 o 
   6  -7   4      109.80      106.07      7.82 o 
   7  -7   4       19.83       17.45      4.46 o 
  -8  -6   4       48.21       46.72      6.42 o 
  -7  -6   4       68.42       52.16      6.09 o 
  -6  -6   4        7.85        5.77      2.98 o 
  -5  -6   4      113.30      107.77      6.84 o 
  -4  -6   4       61.92       58.64      5.08 o 
  -3  -6   4      649.21      598.40     13.19 o 
  -2  -6   4      947.33      943.28     12.94 o 
  -1  -6   4      563.10      516.22     10.42 o 
   0  -6   4       73.55       68.80      3.28 o 
   1  -6   4      591.06      585.93     13.57 o 
   2  -6   4       93.26       98.79      6.29 o 
   3  -6   4       24.53       20.26      3.60 o 
   4  -6   4     1149.91     1135.22     19.05 o 
   5  -6   4        3.40        9.43      3.04 o 
   6  -6   4      179.32      159.01      8.43 o 
   7  -6   4       38.98       41.80      7.55 o 
   8  -6   4      150.95      157.61     10.07 o 
  -8  -5   4        1.28        0.08      2.66 o 
  -7  -5   4      104.76      111.69      7.78 o 
  -6  -5   4       24.61       22.20      4.07 o 
  -5  -5   4      455.31      451.15     13.88 o 
  -4  -5   4        0.16        0.15      2.22 o 
  -3  -5   4     1135.06     1104.42     17.56 o 
  -2  -5   4      126.10      115.50      3.37 o 
  -1  -5   4     1178.53     1229.35     12.26 o 
   0  -5   4      791.61      715.36     10.27 o 
   1  -5   4       29.17       38.79      3.10 o 
   2  -5   4      880.94      844.24     10.27 o 
   3  -5   4       63.01       44.72      3.99 o 
   4  -5   4      567.48      517.78     12.30 o 
   5  -5   4        1.02        3.70      2.55 o 
   6  -5   4      302.59      306.87     11.19 o 
   7  -5   4      113.25      114.93      9.64 o 
   8  -5   4       28.19       28.54      9.91 o 
  -9  -4   4      111.43      104.19      7.55 o 
  -8  -4   4       10.00        9.06      2.97 o 
  -7  -4   4      172.80      188.17      9.46 o 
  -6  -4   4        5.91        2.16      2.15 o 
  -5  -4   4      238.19      240.23     13.76 o 
  -4  -4   4      516.09      481.60     13.14 o 
  -3  -4   4       51.00       51.70      4.01 o 
  -2  -4   4     2134.14     2062.23     22.02 o 
  -1  -4   4      395.53      419.14      6.20 o 
   0  -4   4     8687.76     8728.95     48.64 o 
   1  -4   4     1616.96     1721.70     14.72 o 
   2  -4   4     4256.47     4236.00     78.44 o 
   3  -4   4        0.62        0.60      2.13 o 
   4  -4   4      572.50      574.74     12.86 o 
   5  -4   4        0.32       -1.15      2.20 o 
   6  -4   4       16.18       15.80      4.24 o 
   7  -4   4      383.17      357.29     20.28 o 
   8  -4   4        6.09        2.71      3.47 o 
  -9  -3   4       14.30       11.19      5.42 o 
  -8  -3   4       41.78       50.29      5.37 o 
  -7  -3   4       77.45       74.51     11.27 o 
  -6  -3   4        2.45        2.23      2.15 o 
  -5  -3   4       10.28       13.23      2.51 o 
  -4  -3   4     1015.87      910.32     30.97 o 
  -3  -3   4        9.74        5.31      1.94 o 
  -2  -3   4      372.47      325.20      7.83 o 
  -1  -3   4      213.35      229.74      6.87 o 
   0  -3   4      921.57      868.34      9.12 o 
   1  -3   4      415.37      413.56      6.00 o 
   2  -3   4       75.78      115.53     13.71 o 
   3  -3   4      562.94      563.28     18.42 o 
   4  -3   4      120.00      116.50      5.93 o 
   5  -3   4       88.78       93.87      6.17 o 
   6  -3   4       44.32       26.86      4.33 o 
   7  -3   4      208.42      194.10      9.33 o 
   8  -3   4        0.91        1.31      3.22 o 
  -9  -2   4       12.76        5.47      3.38 o 
  -8  -2   4      104.17      114.94      6.75 o 
  -7  -2   4        5.69        4.79      2.98 o 
  -6  -2   4      296.10      307.91      8.61 o 
  -5  -2   4      100.79       96.38      4.80 o 
  -4  -2   4     1192.90     1193.07     17.43 o 
  -3  -2   4       34.97       32.06      3.15 o 
  -2  -2   4       21.68       12.91      2.13 o 
  -1  -2   4     1007.09     1015.84     10.37 o 
   0  -2   4       16.89       10.96      1.33 o 
   1  -2   4     3069.97     3172.35     20.78 o 
   2  -2   4      841.06      867.87     19.13 o 
   3  -2   4     1783.14     1664.71     20.77 o 
   4  -2   4       10.25       13.97      3.90 o 
   5  -2   4      403.71      384.17     20.62 o 
   6  -2   4       32.08       25.14      4.26 o 
   7  -2   4       27.02       28.34      4.74 o 
   8  -2   4       65.04       67.96      8.48 o 
  -9  -1   4       11.80       10.89      4.54 o 
  -8  -1   4       40.56       48.47      5.82 o 
  -7  -1   4        0.28        4.34      2.10 o 
  -6  -1   4       97.55       87.48      4.99 o 
  -5  -1   4       23.69       21.13      2.73 o 
  -4  -1   4       13.29       16.55      2.29 o 
  -3  -1   4       65.71       59.04      3.33 o 
  -2  -1   4       18.66        8.75      1.14 o 
  -1  -1   4     2153.30     2138.21     26.97 o 
   0  -1   4      214.92      194.09      3.86 o 
   1  -1   4     3344.54     3260.04     27.61 o 
   2  -1   4      204.73      227.63      6.50 o 
   3  -1   4     1216.45     1172.05     16.63 o 
   4  -1   4       22.96       27.31      3.46 o 
   5  -1   4      142.16      128.97      6.68 o 
   6  -1   4      342.50      333.56     11.24 o 
   7  -1   4       39.01       32.58      5.07 o 
   8  -1   4      215.46      221.89     10.81 o 
  -9   0   4      117.05       99.98      8.67 o 
  -8   0   4      137.14      133.04      9.98 o 
  -7   0   4       36.78       36.57      3.90 o 
  -6   0   4       38.14       32.49      3.40 o 
  -5   0   4      949.62      939.02     10.17 o 
  -4   0   4      854.84      841.21      8.76 o 
  -3   0   4     2261.47     2222.10     32.21 o 
  -2   0   4      190.73      187.85      3.81 o 
  -1   0   4     3336.70     3254.97     22.23 o 
   0   0   4      154.66      144.66      3.36 o 
   1   0   4       39.19       34.27      1.84 o 
   2   0   4     1536.12     1709.44     13.50 o 
   3   0   4      570.44      656.32     12.13 o 
   4   0   4     1075.05     1042.01     20.01 o 
   5   0   4        4.43        2.29      2.46 o 
   6   0   4      837.13      842.50     17.88 o 
   7   0   4       88.41       86.82      7.18 o 
   8   0   4      137.61      135.92      9.18 o 
  -9   1   4        0.23       -0.61      6.03 o 
  -8   1   4      114.91      117.47      6.33 o 
  -7   1   4       34.27       34.65      3.71 o 
  -6   1   4       14.53       16.66      2.67 o 
  -5   1   4      424.87      394.29      8.32 o 
  -4   1   4     1351.91     1378.08     11.95 o 
  -3   1   4       68.42       71.00      2.80 o 
  -2   1   4      620.83      643.43      7.54 o 
  -1   1   4      133.80      137.85      5.05 o 
   0   1   4     2758.44     2923.50     19.47 o 
   1   1   4      571.67      564.03      7.03 o 
   2   1   4      452.44      397.46      6.07 o 
   3   1   4      190.96      212.04      4.69 o 
   4   1   4      344.68      356.15      9.75 o 
   5   1   4       63.69       48.03      4.82 o 
   6   1   4        9.35        6.41      3.29 o 
   7   1   4       41.38       27.67      5.13 o 
   8   1   4       10.19       11.78      4.46 o 
  -9   2   4        0.13        5.72      3.68 o 
  -8   2   4      159.85      156.31      8.61 o 
  -7   2   4      112.88      115.14      8.53 o 
  -6   2   4        8.47       14.10      2.01 o 
  -5   2   4      272.71      277.85      5.59 o 
  -4   2   4       43.43       39.76      2.23 o 
  -3   2   4      617.54      619.74      8.04 o 
  -2   2   4        1.30        1.01      1.72 o 
  -1   2   4     2531.70     2501.64     17.47 o 
   0   2   4     1761.17     1714.22     24.38 o 
   1   2   4     1352.32     1386.49     12.46 o 
   2   2   4      386.99      374.69      6.36 o 
   3   2   4      623.33      631.87      8.94 o 
   4   2   4       86.95       92.15      6.96 o 
   5   2   4      456.52      439.77     12.09 o 
   6   2   4        5.55        1.03      2.98 o 
   7   2   4      457.59      463.16     14.47 o 
   8   2   4        6.82        5.60      4.17 o 
  -9   3   4      138.96      181.85     14.61 o 
  -8   3   4        0.17        1.25      2.55 o 
  -7   3   4      102.30      109.61      5.08 o 
  -6   3   4        1.08        0.31      1.66 o 
  -5   3   4      243.21      237.55      5.83 o 
  -4   3   4       10.11        8.97      1.78 o 
  -3   3   4      109.34       99.99      3.38 o 
  -2   3   4       32.07       42.96      3.36 o 
  -1   3   4      949.42      914.44      8.97 o 
   0   3   4      164.11      181.33      6.26 o 
   1   3   4      829.43      825.80     15.76 o 
   2   3   4       34.11       41.18      2.56 o 
   3   3   4      598.44      598.59      9.25 o 
   4   3   4        6.16        4.40      2.20 o 
   5   3   4       90.10       97.47      6.44 o 
   6   3   4      106.18      106.15     10.15 o 
   7   3   4       15.37       11.37      4.50 o 
  -9   4   4       78.02       73.07     10.05 o 
  -8   4   4       11.19       14.29      3.77 o 
  -7   4   4       32.14       28.64      3.24 o 
  -6   4   4       19.93       17.85      2.63 o 
  -5   4   4      374.48      383.64      6.68 o 
  -4   4   4      236.71      247.06      4.85 o 
  -3   4   4       21.38       27.45      5.02 o 
  -2   4   4      366.44      369.68     17.85 o 
  -1   4   4      426.97      407.93     14.74 o 
   0   4   4      156.53      166.19      4.01 o 
   1   4   4       27.51       34.74      2.66 o 
   2   4   4      575.30      588.62      8.98 o 
   3   4   4      461.87      478.94      8.70 o 
   4   4   4       45.70       44.86      3.46 o 
   5   4   4        0.35        1.29      5.89 o 
   6   4   4      145.62      157.55      8.64 o 
   7   4   4       11.35        8.09      4.31 o 
  -8   5   4       41.89       39.94      4.82 o 
  -7   5   4       36.32       39.39      4.46 o 
  -6   5   4      126.24      147.23      8.97 o 
  -5   5   4      530.27      537.37      9.58 o 
  -4   5   4     1312.57     1299.96     14.32 o 
  -3   5   4      418.18      434.76     13.51 o 
  -2   5   4      950.43      912.78     14.51 o 
  -1   5   4     1228.68     1271.97     17.27 o 
   0   5   4      708.54      726.44     22.88 o 
   1   5   4      179.89      208.43      5.13 o 
   2   5   4      356.08      359.29      7.27 o 
   3   5   4      598.70      619.03     10.36 o 
   4   5   4      415.12      397.36     10.74 o 
   5   5   4       70.14       61.47      7.26 o 
   6   5   4      240.77      264.56     14.44 o 
   7   5   4       70.13       61.25     10.64 o 
  -8   6   4       77.74       98.35      9.69 o 
  -7   6   4       19.13       14.98      3.61 o 
  -6   6   4      114.68      126.87     20.70 o 
  -5   6   4       47.47       44.35      4.43 o 
  -4   6   4      330.78      347.10     10.99 o 
  -3   6   4       20.02       22.67      4.90 o 
  -2   6   4      618.21      658.94     23.10 o 
  -1   6   4      117.59       99.87      5.19 o 
   0   6   4     1754.37     1781.06     22.14 o 
   1   6   4      203.03      197.44     16.21 o 
   2   6   4      941.07      971.11     12.81 o 
   3   6   4       17.03       16.80      2.66 o 
   4   6   4      101.65      108.41      5.25 o 
   5   6   4        2.13        3.05      3.31 o 
   6   6   4       12.29       13.53      4.42 o 
  -8   7   4      174.26      186.00      9.61 o 
  -7   7   4       38.95       37.08      5.42 o 
  -6   7   4      129.92      141.89      7.40 o 
  -5   7   4      150.38      145.85      7.72 o 
  -4   7   4       44.60       45.52      4.57 o 
  -3   7   4      146.77      136.83      6.42 o 
  -2   7   4       67.31       55.88      5.39 o 
  -1   7   4      515.79      504.11     11.82 o 
   0   7   4       31.27       31.69      3.77 o 
   1   7   4      246.23      249.16      8.59 o 
   2   7   4      358.90      358.54     14.35 o 
   3   7   4       74.28       74.80      9.59 o 
   4   7   4       13.54       15.41      3.87 o 
   5   7   4       12.31       18.24      6.28 o 
  -8   8   4       32.86       33.50      7.65 o 
  -7   8   4        8.56        4.40      2.93 o 
  -6   8   4      121.38      108.88     22.54 o 
  -5   8   4      222.59      227.05      9.27 o 
  -4   8   4      185.73      190.88      8.32 o 
  -3   8   4      197.05      198.33      8.21 o 
  -2   8   4       44.64       45.38      4.58 o 
  -1   8   4      123.50      139.87      6.76 o 
   0   8   4       84.17       81.17      5.76 o 
   1   8   4       10.12        8.44      2.91 o 
   2   8   4       11.28       14.04      3.36 o 
   3   8   4      225.64      228.89     15.11 o 
   4   8   4       19.35       21.57      4.23 o 
   5   8   4      110.93      102.70     10.30 o 
  -7   9   4       59.49       68.75      6.68 o 
  -6   9   4       22.51       12.61      3.81 o 
  -5   9   4      183.45      178.83     10.84 o 
  -4   9   4       62.06       61.73      8.39 o 
  -3   9   4       29.55       34.72      4.50 o 
  -2   9   4      285.26      267.97      9.88 o 
  -1   9   4      250.10      245.47      9.38 o 
   0   9   4      625.76      661.66     20.62 o 
   1   9   4      213.11      214.62      9.10 o 
   2   9   4      211.14      205.69     20.52 o 
   3   9   4      118.71      117.39      7.50 o 
   4   9   4        6.20        2.04      3.18 o 
  -7  10   4       68.35       58.88      6.76 o 
  -6  10   4        3.91        2.90      3.27 o 
  -5  10   4       99.40       95.46      7.25 o 
  -4  10   4        9.89       17.33      4.05 o 
  -3  10   4       19.11       16.45      3.98 o 
  -2  10   4      132.67      144.53      8.06 o 
  -1  10   4       91.75       77.61      6.36 o 
   0  10   4      247.81      281.23     26.43 o 
   1  10   4      181.91      176.24     13.29 o 
   2  10   4      163.41      167.41      8.70 o 
   3  10   4       21.45       21.12      6.23 o 
   4  10   4        9.28        5.41      3.86 o 
  -6  11   4      187.80      195.59     10.32 o 
  -5  11   4       59.32       62.40      8.44 o 
  -4  11   4      359.02      320.72     13.00 o 
  -3  11   4       18.77       14.47      4.71 o 
  -2  11   4      260.80      255.98     20.92 o 
  -1  11   4       41.04       35.62      5.18 o 
   0  11   4        8.59       13.15      3.88 o 
   1  11   4       77.88       77.30     18.54 o 
   2  11   4      104.67       84.78      7.37 o 
   3  11   4      141.92      144.72     16.36 o 
  -5  12   4       43.28       45.27      6.28 o 
  -4  12   4       33.16       25.83      8.80 o 
  -3  12   4       93.96       89.44      7.77 o 
  -2  12   4       17.39       13.19      4.30 o 
  -1  12   4      266.90      289.14     16.67 o 
   0  12   4        5.16       -0.02      3.42 o 
   1  12   4       74.96       74.90      9.32 o 
  -2  13   4        2.39        2.73      4.08 o 
  -1  13   4       71.87       61.82      7.10 o 
  -1 -13   5       13.63        0.25      6.38 o 
   0 -13   5      239.73      254.63     16.92 o 
   1 -13   5        0.58        3.73      6.38 o 
   2 -13   5      141.59      144.82     12.46 o 
  -3 -12   5        0.68       -3.24      5.35 o 
  -2 -12   5       58.51       51.99      9.32 o 
  -1 -12   5        6.49        6.47      5.79 o 
   0 -12   5      178.50      211.03     14.57 o 
   1 -12   5       74.48       50.96      8.24 o 
   2 -12   5       99.70       99.26     10.05 o 
   3 -12   5       46.74       44.24      7.90 o 
  -4 -11   5      488.83      523.73     27.73 o 
  -3 -11   5        3.83        1.31      4.29 o 
  -2 -11   5      463.50      465.36     14.30 o 
  -1 -11   5       21.05       25.30      4.78 o 
   0 -11   5      256.54      262.90     17.75 o 
   1 -11   5       95.90       98.35      9.51 o 
   2 -11   5        3.23        3.48      3.87 o 
   3 -11   5      123.82      121.33     10.84 o 
   4 -11   5       29.67       18.64      5.79 o 
   5 -11   5      190.12      211.82     14.32 o 
  -5 -10   5        0.31        5.39      3.77 o 
  -4 -10   5      118.31       99.42     11.28 o 
  -3 -10   5       45.84       34.18      5.26 o 
  -2 -10   5        3.11        4.49      3.28 o 
  -1 -10   5      319.68      336.73     11.99 o 
   0 -10   5       61.42       71.58      6.02 o 
   1 -10   5      671.05      691.92     12.30 o 
   2 -10   5        3.40        1.05      2.56 o 
   3 -10   5      379.73      379.63     25.87 o 
   4 -10   5       22.60       14.92      4.61 o 
   5 -10   5       69.79       61.10      6.20 o 
   6 -10   5        7.62        5.20      4.61 o 
  -6  -9   5       49.80       54.71      6.72 o 
  -5  -9   5      213.85      229.25     11.75 o 
  -4  -9   5        2.32        3.58      3.22 o 
  -3  -9   5      390.63      374.87     12.22 o 
  -2  -9   5       88.60       80.42      6.22 o 
  -1  -9   5      659.71      654.40     15.91 o 
   0  -9   5      251.38      269.65      7.32 o 
   1  -9   5     1144.55     1137.67     15.92 o 
   2  -9   5      269.25      283.80     15.49 o 
   3  -9   5      231.31      222.47      8.98 o 
   4  -9   5      304.52      289.77     15.18 o 
   5  -9   5        4.30        4.02      2.87 o 
   6  -9   5      131.33      156.82      9.26 o 
  -7  -8   5      182.14      177.80     10.52 o 
  -6  -8   5       25.60       34.28      5.43 o 
  -5  -8   5      371.83      380.38     12.83 o 
  -4  -8   5        0.51        4.89      3.14 o 
  -3  -8   5      616.52      609.70     14.84 o 
  -2  -8   5       14.31        8.55      6.82 o 
  -1  -8   5       90.63       93.89      5.97 o 
   0  -8   5      374.80      352.82      7.78 o 
   1  -8   5      125.77      125.51      5.00 o 
   2  -8   5      120.99      121.63      5.00 o 
   3  -8   5      136.37      134.19     12.43 o 
   4  -8   5      416.18      391.70     11.93 o 
   5  -8   5        2.96        3.14      2.60 o 
   6  -8   5       74.75       92.96     12.60 o 
   7  -8   5      193.76      195.15     10.92 o 
  -7  -7   5      296.75      299.78     12.48 o 
  -6  -7   5        3.82        2.31      2.99 o 
  -5  -7   5      112.26      109.94      7.39 o 
  -4  -7   5      162.65      155.92      7.77 o 
  -3  -7   5       16.01       12.92      4.88 o 
  -2  -7   5      255.72      270.87      9.17 o 
  -1  -7   5       39.34       49.64      5.35 o 
   0  -7   5     1263.74     1241.88     14.35 o 
   1  -7   5       16.08       13.11      5.05 o 
   2  -7   5      292.66      302.83      7.09 o 
   3  -7   5       37.16       37.37      4.29 o 
   4  -7   5      240.91      223.73      8.95 o 
   5  -7   5      109.26      108.11      7.09 o 
   6  -7   5        0.30        1.52      2.62 o 
   7  -7   5      165.83      162.52      9.81 o 
  -8  -6   5        1.45        5.21      4.00 o 
  -7  -6   5       83.05       75.60     10.62 o 
  -6  -6   5      105.37      110.54      9.59 o 
  -5  -6   5        7.08        4.07      4.98 o 
  -4  -6   5      612.25      568.99     13.80 o 
  -3  -6   5      281.39      275.35     10.23 o 
  -2  -6   5      667.80      650.22     13.45 o 
  -1  -6   5       34.94       35.01      2.61 o 
   0  -6   5     2768.45     2838.81     38.15 o 
   1  -6   5      825.48      807.52     10.90 o 
   2  -6   5      130.01      143.11      4.65 o 
   3  -6   5      869.35      845.86     15.95 o 
   4  -6   5       11.52       13.51      3.15 o 
   5  -6   5      417.11      405.43     12.51 o 
   6  -6   5        4.69        4.56      6.30 o 
   7  -6   5      148.75      144.82      9.19 o 
  -8  -5   5      457.03      438.04     14.96 o 
  -7  -5   5        3.81       10.14      3.81 o 
  -6  -5   5      835.06      836.20     22.93 o 
  -5  -5   5       11.38       10.85      3.43 o 
  -4  -5   5     1763.41     1730.14     35.56 o 
  -3  -5   5       50.89       61.90      4.80 o 
  -2  -5   5      452.87      436.52     10.84 o 
  -1  -5   5     1396.72     1419.30     16.31 o 
   0  -5   5      241.15      257.79      5.67 o 
   1  -5   5     2591.20     2580.13     20.77 o 
   2  -5   5       10.58        4.25      1.58 o 
   3  -5   5     2553.77     2543.41     31.53 o 
   4  -5   5       46.05       52.17      4.82 o 
   5  -5   5      478.05      438.80     12.69 o 
   6  -5   5      172.00      149.46      8.39 o 
   7  -5   5      176.43      176.44      9.76 o 
  -8  -4   5      526.54      526.72     16.27 o 
  -7  -4   5      117.63      123.11      8.04 o 
  -6  -4   5      116.12      104.35     13.07 o 
  -5  -4   5      338.88      359.43     10.98 o 
  -4  -4   5       25.79       26.71      3.86 o 
  -3  -4   5     1225.51     1212.04     18.29 o 
  -2  -4   5      249.10      239.29      4.69 o 
  -1  -4   5     4743.96     4707.46     50.20 o 
   0  -4   5       32.90       29.07      2.13 o 
   1  -4   5     1959.68     1917.10     16.41 o 
   2  -4   5      274.69      283.24      6.12 o 
   3  -4   5     1070.29     1099.46     17.61 o 
   4  -4   5      144.38      130.58     17.12 o 
   5  -4   5       13.33        9.64      3.11 o 
   6  -4   5      192.30      188.37      9.04 o 
   7  -4   5       29.20       22.32      4.59 o 
   8  -4   5       68.26       79.32     12.75 o 
  -9  -3   5        3.86        5.58      3.54 o 
  -8  -3   5        8.87        3.57      3.05 o 
  -7  -3   5      359.19      354.81     12.29 o 
  -6  -3   5      111.81      124.88      7.17 o 
  -5  -3   5     1550.45     1541.80     22.86 o 
  -4  -3   5       66.10       63.71      5.20 o 
  -3  -3   5     2703.57     2638.90     28.16 o 
  -2  -3   5      172.60      185.23      5.16 o 
  -1  -3   5     3912.41     4094.76     26.63 o 
   0  -3   5     1249.22     1282.42     12.26 o 
   1  -3   5      144.44      155.38      5.35 o 
   2  -3   5      660.53      623.12     11.99 o 
   3  -3   5      771.08      804.91     14.64 o 
   4  -3   5     2155.94     2056.13     26.47 o 
   5  -3   5      389.80      395.78     11.72 o 
   6  -3   5      747.65      731.19     17.20 o 
   7  -3   5        1.23        1.79      3.36 o 
   8  -3   5      101.52      106.67      8.64 o 
  -9  -2   5      159.70      143.23      8.19 o 
  -8  -2   5        7.58        1.14      2.62 o 
  -7  -2   5      687.36      654.70     13.75 o 
  -6  -2   5       15.39       13.10      3.26 o 
  -5  -2   5     1380.16     1351.24     20.70 o 
  -4  -2   5       10.61       12.08      2.74 o 
  -3  -2   5      615.46      581.79     12.21 o 
  -2  -2   5       69.09       57.21      2.34 o 
  -1  -2   5      499.98      549.72      8.21 o 
   0  -2   5     5901.32     6135.51     36.09 o 
   1  -2   5        0.24       -1.83      1.22 o 
   2  -2   5     4293.14     4217.40     37.06 o 
   3  -2   5        0.14        0.99      1.82 o 
   4  -2   5     1299.19     1263.43     20.33 o 
   5  -2   5       13.76       13.97      3.40 o 
   6  -2   5      100.93       84.39     10.69 o 
   7  -2   5       54.45       56.01      9.71 o 
   8  -2   5       15.08       13.26      4.65 o 
  -9  -1   5      186.44      197.87     10.15 o 
  -8  -1   5      151.55      157.91      9.66 o 
  -7  -1   5       37.57       30.85      3.90 o 
  -6  -1   5      159.72      147.77     11.51 o 
  -5  -1   5      422.61      398.33     10.70 o 
  -4  -1   5     1329.25     1467.09     23.49 o 
  -3  -1   5     3511.24     3588.65     67.40 o 
  -2  -1   5     5266.53     5413.96     48.73 o 
  -1  -1   5     1223.56     1239.02     11.46 o 
   0  -1   5     7207.19     7261.10     41.08 o 
   1  -1   5      602.55      591.59      7.28 o 
   2  -1   5     1502.24     1464.90     18.60 o 
   3  -1   5      518.77      571.71     11.91 o 
   4  -1   5       17.00       19.33      3.29 o 
   5  -1   5      481.62      450.83     12.58 o 
   6  -1   5        3.96        5.66      5.22 o 
   7  -1   5      413.01      404.99     15.89 o 
   8  -1   5        7.66        4.56      4.19 o 
  -9   0   5       52.32       44.23      5.12 o 
  -8   0   5      237.29      230.92      8.65 o 
  -7   0   5       21.00       17.74      3.20 o 
  -6   0   5      705.44      691.16     12.49 o 
  -5   0   5      127.48      138.96     20.16 o 
  -4   0   5     4691.58     4599.22     30.28 o 
  -3   0   5       43.62       40.69      2.33 o 
  -2   0   5     6572.89     6821.41     57.25 o 
  -1   0   5     1770.46     1940.08     15.34 o 
   0   0   5     1120.23     1226.76     19.53 o 
   1   0   5       93.02       95.69      3.54 o 
   2   0   5      166.03      170.29      4.08 o 
   3   0   5     3057.14     3047.13     31.51 o 
   4   0   5       20.81       20.91      3.40 o 
   5   0   5     1803.88     1758.04     25.70 o 
   6   0   5       62.84       64.28      6.16 o 
   7   0   5      715.56      733.81     18.55 o 
   8   0   5        4.54        2.14      4.06 o 
  -9   1   5       30.44       23.82      4.21 o 
  -8   1   5      269.98      269.47      9.05 o 
  -7   1   5       63.62       67.06      4.81 o 
  -6   1   5      534.44      537.86     11.05 o 
  -5   1   5      308.34      335.42      6.43 o 
  -4   1   5     1234.06     1225.44     12.93 o 
  -3   1   5      297.91      288.97      5.61 o 
  -2   1   5        1.32        4.34      1.34 o 
  -1   1   5     7908.59     8184.31     45.62 o 
   0   1   5        0.14        1.65      1.16 o 
   1   1   5     4940.78     4980.74     52.87 o 
   2   1   5      146.21      123.67      4.38 o 
   3   1   5     2460.43     2506.10     27.64 o 
   4   1   5       12.98        7.26      2.59 o 
   5   1   5       15.38       11.30      6.74 o 
   6   1   5       28.15       28.13      7.16 o 
   7   1   5        0.51        0.23      3.41 o 
  -9   2   5       29.32       35.57      4.69 o 
  -8   2   5      434.37      429.29     11.13 o 
  -7   2   5       56.56       59.45      4.52 o 
  -6   2   5       31.70       35.62      2.72 o 
  -5   2   5      422.49      425.84      7.09 o 
  -4   2   5       59.89       50.21      3.79 o 
  -3   2   5     1389.98     1399.98     13.58 o 
  -2   2   5      655.08      670.23      8.46 o 
  -1   2   5     4646.33     4688.15     41.57 o 
   0   2   5       41.84       40.31      2.33 o 
   1   2   5     1092.97     1062.63     11.34 o 
   2   2   5      591.72      631.65      8.87 o 
   3   2   5      162.92      191.77      7.97 o 
   4   2   5      486.69      450.37     11.77 o 
   5   2   5       42.11       44.07      5.08 o 
   6   2   5      263.11      238.76     10.38 o 
   7   2   5        5.62        3.03      3.61 o 
  -9   3   5       25.53       24.12      4.14 o 
  -8   3   5      130.84      137.43      6.76 o 
  -7   3   5       27.01       27.65      3.47 o 
  -6   3   5       34.95       36.45      2.80 o 
  -5   3   5      463.49      447.36      9.80 o 
  -4   3   5        3.39        5.49      1.56 o 
  -3   3   5     1332.87     1400.18     13.69 o 
  -2   3   5      117.42      123.06      4.50 o 
  -1   3   5     1267.58     1292.00     12.15 o 
   0   3   5        6.35        8.95      1.50 o 
   1   3   5      258.92      283.54      5.85 o 
   2   3   5      453.56      413.95      7.59 o 
   3   3   5       20.17       18.70      2.37 o 
   4   3   5      689.08      678.47     24.08 o 
   5   3   5        0.11        1.31      2.60 o 
   6   3   5      382.24      412.30     21.01 o 
   7   3   5       14.38        9.90      4.19 o 
  -8   4   5        5.53        8.45      3.43 o 
  -7   4   5      289.25      286.43      6.99 o 
  -6   4   5        0.48        0.94      1.47 o 
  -5   4   5      730.31      785.91      9.88 o 
  -4   4   5       56.67       59.03      3.23 o 
  -3   4   5       21.20       32.00      3.35 o 
  -2   4   5     2017.63     2017.85     16.14 o 
  -1   4   5      287.27      301.10      8.93 o 
   0   4   5     2223.91     2235.97     18.14 o 
   1   4   5       43.34       37.37      3.40 o 
   2   4   5     1387.69     1368.94     15.02 o 
   3   4   5      105.74      125.98      5.49 o 
   4   4   5      128.76      124.00      6.86 o 
   5   4   5       80.51       79.30      6.40 o 
   6   4   5       58.00       49.48      6.05 o 
   7   4   5       98.83      101.45      8.34 o 
  -8   5   5       91.45      103.77     10.30 o 
  -7   5   5       73.95       64.92     11.87 o 
  -6   5   5      200.00      199.16      8.04 o 
  -5   5   5      391.78      395.35     10.85 o 
  -4   5   5     1038.81     1027.08     17.08 o 
  -3   5   5       17.75       13.08      2.62 o 
  -2   5   5      965.75      962.85     18.39 o 
  -1   5   5      161.19      161.46      6.33 o 
   0   5   5      769.82      764.26      9.56 o 
   1   5   5      162.95      186.79      5.13 o 
   2   5   5      435.98      427.64      8.29 o 
   3   5   5      706.40      696.24     17.47 o 
   4   5   5       13.16        9.40      3.31 o 
   5   5   5      281.00      269.65     10.67 o 
   6   5   5        0.25       -0.81      3.32 o 
  -8   6   5       33.47       30.93      6.01 o 
  -7   6   5      124.44      126.41      7.85 o 
  -6   6   5       49.89       42.35      4.81 o 
  -5   6   5      176.62      167.67      8.44 o 
  -4   6   5      401.34      417.30     11.25 o 
  -3   6   5      211.19      198.53      7.63 o 
  -2   6   5      298.64      299.36      9.10 o 
  -1   6   5      761.62      749.97     14.24 o 
   0   6   5        3.67        2.16      2.13 o 
   1   6   5      556.87      523.01     16.72 o 
   2   6   5        4.27        3.75      2.60 o 
   3   6   5      618.47      647.99     14.40 o 
   4   6   5       37.14       31.53      4.64 o 
   5   6   5      135.32      131.58      8.09 o 
   6   6   5        0.74        6.44      4.25 o 
  -8   7   5       94.78       94.61      7.39 o 
  -7   7   5       78.66       79.59      8.19 o 
  -6   7   5      113.01      115.85      7.23 o 
  -5   7   5       76.90       70.28      6.52 o 
  -4   7   5       63.64       64.22     15.55 o 
  -3   7   5      503.99      477.26     12.30 o 
  -2   7   5      363.21      373.66     10.56 o 
  -1   7   5     1059.43     1033.27     24.84 o 
   0   7   5      154.02      168.46      7.44 o 
   1   7   5      223.08      213.69      8.34 o 
   2   7   5      208.89      220.29      8.77 o 
   3   7   5       34.82       24.98      4.09 o 
   4   7   5      130.35      118.49     10.89 o 
   5   7   5        0.19       -1.32      4.66 o 
  -8   8   5       26.28       27.33      7.01 o 
  -7   8   5        0.23        0.52      3.04 o 
  -6   8   5      142.59      150.14      8.25 o 
  -5   8   5      166.90      160.98      8.24 o 
  -4   8   5        3.76        1.90      2.39 o 
  -3   8   5       34.06       18.93      5.39 o 
  -2   8   5        0.25       -1.01      2.65 o 
  -1   8   5       15.77       17.82      3.40 o 
   0   8   5       26.93       22.34      3.84 o 
   1   8   5        0.30       -2.83      1.88 o 
   2   8   5      130.07      125.27     10.25 o 
   3   8   5       12.06        8.66      3.48 o 
   4   8   5      142.05      133.54     11.53 o 
   5   8   5        0.71        1.03      5.30 o 
  -7   9   5        1.17       -0.99      3.31 o 
  -6   9   5      215.69      200.92      9.66 o 
  -5   9   5       57.76       62.70      6.01 o 
  -4   9   5      295.29      283.34     10.64 o 
  -3   9   5        1.34       -0.56      2.10 o 
  -2   9   5      412.53      379.12     11.89 o 
  -1   9   5       19.32       18.14      4.17 o 
   0   9   5      288.65      295.53     10.70 o 
   1   9   5        9.17       11.49      3.55 o 
   2   9   5      287.45      285.67     11.00 o 
   3   9   5       11.85        8.28      3.61 o 
   4   9   5       27.58       42.81      8.19 o 
  -7  10   5       36.30       42.49     14.57 o 
  -6  10   5        0.13        1.90      5.22 o 
  -5  10   5       86.33       84.44      7.02 o 
  -4  10   5       45.58       43.32      5.57 o 
  -3  10   5      121.62      131.71      8.09 o 
  -2  10   5      254.63      238.12     10.09 o 
  -1  10   5      212.82      210.63     10.37 o 
   0  10   5      175.43      172.59      8.86 o 
   1  10   5       52.01       50.40     11.72 o 
   2  10   5       74.31       69.97      7.45 o 
   3  10   5       50.57       48.43      6.11 o 
  -6  11   5       39.91       43.87      6.25 o 
  -5  11   5       99.29      112.50      8.32 o 
  -4  11   5       27.47       25.16      4.92 o 
  -3  11   5      112.33       94.51     10.27 o 
  -2  11   5       25.77       25.28      4.81 o 
  -1  11   5      117.16      115.66     10.50 o 
   0  11   5        6.95        5.98      3.74 o 
   1  11   5      111.77      108.31      8.13 o 
   2  11   5       34.23       35.96      6.06 o 
  -4  12   5       17.50        5.59      4.17 o 
  -3  12   5       23.81       15.83      4.83 o 
  -2  12   5       46.70       45.69      6.41 o 
  -1  12   5       10.52        8.63      4.04 o 
   0  12   5       17.63       19.48      9.44 o 
   1  12   5       18.83       10.45      4.52 o 
   0 -13   6        0.36        1.23      5.89 o 
  -3 -12   6       63.43       51.05      9.96 o 
  -2 -12   6       24.03       30.01      8.14 o 
  -1 -12   6      118.56      110.49     11.77 o 
   0 -12   6       37.47       28.59      7.60 o 
   2 -12   6       30.37       41.83      7.85 o 
   3 -12   6        3.02        6.92      4.71 o 
  -4 -11   6       32.60       25.39      5.35 o 
  -3 -11   6      201.53      185.77     10.20 o 
  -2 -11   6        4.15        1.94      3.48 o 
  -1 -11   6       42.29       37.99      9.51 o 
   0 -11   6      164.56      177.44     17.43 o 
   1 -11   6        3.11        5.49      3.62 o 
   2 -11   6       11.68       12.20      3.59 o 
   3 -11   6        8.53       10.05      4.56 o 
   4 -11   6      128.80      134.62     11.67 o 
  -5 -10   6       36.99       28.93      5.58 o 
  -4 -10   6      160.35      161.28     13.78 o 
  -3 -10   6       38.53       46.69      5.95 o 
  -2 -10   6      438.10      414.19     13.14 o 
  -1 -10   6       58.36       42.84      5.30 o 
   0 -10   6      659.15      614.13     15.01 o 
   1 -10   6        1.67        0.49      2.75 o 
   2 -10   6      342.17      339.26     11.01 o 
   3 -10   6       62.93       63.33      5.90 o 
   4 -10   6      115.45      101.68      7.36 o 
   5 -10   6       21.35       13.36      3.79 o 
  -6  -9   6       43.39       46.18      6.38 o 
  -5  -9   6        4.14        9.31      3.66 o 
  -4  -9   6      198.43      201.54      9.70 o 
  -3  -9   6        5.47        5.41      3.30 o 
  -2  -9   6      368.75      370.47     12.02 o 
  -1  -9   6       88.97       90.45     12.70 o 
   0  -9   6      209.31      222.18      9.00 o 
   1  -9   6      161.97      171.59      6.08 o 
   2  -9   6       35.45       38.56      4.46 o 
   3  -9   6      410.93      423.01     12.58 o 
   4  -9   6       31.24       27.50      4.47 o 
   5  -9   6      104.09       96.94      7.40 o 
   6  -9   6        0.41        5.85      3.64 o 
  -7  -8   6        0.99        0.63      4.73 o 
  -6  -8   6       38.00       41.74      6.09 o 
  -5  -8   6        2.37        5.92      3.80 o 
  -4  -8   6      351.77      363.97     12.43 o 
  -3  -8   6        0.60       -1.45      2.58 o 
  -2  -8   6       12.47       11.67      3.51 o 
  -1  -8   6       81.95       84.33     10.94 o 
   0  -8   6        0.81        0.33      1.61 o 
   1  -8   6       12.57       11.71      2.40 o 
   2  -8   6      233.83      236.49      8.77 o 
   3  -8   6       91.22       86.99      6.18 o 
   4  -8   6       33.56       28.02      8.78 o 
   5  -8   6       71.84       72.45      6.55 o 
   6  -8   6       19.13       13.41      4.12 o 
  -7  -7   6      123.49      122.57      8.90 o 
  -6  -7   6      335.34      338.03     12.81 o 
  -5  -7   6        1.20       -3.38      2.25 o 
  -4  -7   6      658.79      626.40     15.69 o 
  -3  -7   6      553.05      571.76     26.31 o 
  -2  -7   6       19.82       19.90      3.62 o 
  -1  -7   6      485.79      454.43     18.32 o 
   0  -7   6       36.54       41.45      3.08 o 
   1  -7   6      395.31      367.87      8.04 o 
   2  -7   6       41.70       40.49      4.29 o 
   3  -7   6      140.30      133.96      7.68 o 
   4  -7   6      298.85      283.65     10.54 o 
   5  -7   6        0.97       -0.21      2.50 o 
   6  -7   6       32.95       32.38      8.02 o 
   7  -7   6        4.47        1.28      3.91 o 
  -8  -6   6       54.84       41.61     14.74 o 
  -7  -6   6       27.96       13.90      5.05 o 
  -6  -6   6        5.82       10.42      3.72 o 
  -5  -6   6      172.03      170.80      8.51 o 
  -4  -6   6       24.39       30.73      9.27 o 
  -3  -6   6      647.20      655.70     23.44 o 
  -2  -6   6        4.14        6.22      3.24 o 
  -1  -6   6      230.42      214.84      5.61 o 
   0  -6   6        0.34        0.08      1.41 o 
   1  -6   6      207.71      206.74     10.12 o 
   2  -6   6      145.37      140.35      6.77 o 
   3  -6   6      276.73      261.89      9.24 o 
   4  -6   6      214.68      228.74     12.58 o 
   5  -6   6        4.70        6.04      2.76 o 
   6  -6   6       47.42       41.55      6.84 o 
   7  -6   6        2.04       -1.01      3.47 o 
  -8  -5   6       18.01       26.45      5.84 o 
  -7  -5   6      329.75      359.22     38.18 o 
  -6  -5   6      202.19      216.71      9.64 o 
  -5  -5   6      940.86      930.84     18.90 o 
  -4  -5   6       25.20       23.03      4.02 o 
  -3  -5   6      362.64      343.72     10.26 o 
  -2  -5   6      162.28      178.26      7.10 o 
  -1  -5   6      381.31      392.29      7.13 o 
   0  -5   6      378.06      360.89      7.03 o 
   1  -5   6       33.88       35.54      3.70 o 
   2  -5   6      716.35      710.63     21.04 o 
   3  -5   6      181.16      166.33      7.27 o 
   4  -5   6      426.54      404.28     12.36 o 
   5  -5   6       36.31       25.93      8.68 o 
   6  -5   6       59.00       40.55      9.88 o 
   7  -5   6      149.67      164.20      9.86 o 
  -8  -4   6        6.39        5.32      3.74 o 
  -7  -4   6      277.62      289.55     11.60 o 
  -6  -4   6        6.52       11.15      3.41 o 
  -5  -4   6      498.98      463.87     19.35 o 
  -4  -4   6     1767.25     1701.76     24.17 o 
  -3  -4   6        2.79        1.69      2.60 o 
  -2  -4   6      973.42      962.22     15.95 o 
  -1  -4   6       68.23       75.36      3.20 o 
   0  -4   6     1747.38     1755.17     16.21 o 
   1  -4   6        0.29       -0.43      1.23 o 
   2  -4   6      144.27      148.17      6.49 o 
   3  -4   6      649.03      630.43     13.82 o 
   4  -4   6       20.75       23.05      3.74 o 
   5  -4   6      114.26      121.65      7.38 o 
   6  -4   6       83.40       81.63      7.00 o 
   7  -4   6      110.79      124.89      9.56 o 
  -9  -3   6       27.53       27.48      5.47 o 
  -8  -3   6       22.04       27.36     11.70 o 
  -7  -3   6        0.32        4.84      3.24 o 
  -6  -3   6      231.89      238.77      9.66 o 
  -5  -3   6        0.29       -0.94      2.34 o 
  -4  -3   6     2162.99     2104.55     26.51 o 
  -3  -3   6       66.61       64.18     10.84 o 
  -2  -3   6        1.88        0.02      1.03 o 
  -1  -3   6      271.09      303.17      5.84 o 
   0  -3   6       29.91       31.42      3.70 o 
   1  -3   6       13.17        6.90      1.44 o 
   2  -3   6       26.81       34.43      3.64 o 
   3  -3   6      892.69      847.00     25.70 o 
   4  -3   6       12.53        7.25      2.76 o 
   5  -3   6      286.34      304.53     10.91 o 
   6  -3   6       25.26       18.02      6.45 o 
   7  -3   6       15.89       20.19      4.79 o 
  -9  -2   6       14.62        7.01      3.88 o 
  -8  -2   6      238.02      253.29     11.08 o 
  -7  -2   6      137.76      156.83      8.48 o 
  -6  -2   6      386.16      388.80     12.43 o 
  -5  -2   6       35.61       27.11      3.85 o 
  -4  -2   6       89.11       86.34      5.41 o 
  -3  -2   6      318.22      323.50      8.95 o 
  -2  -2   6        2.22        3.32      1.22 o 
  -1  -2   6      613.43      571.87      7.98 o 
   0  -2   6      253.46      278.68      6.93 o 
   1  -2   6     1115.74     1036.74     10.99 o 
   2  -2   6       29.38       29.80      3.39 o 
   3  -2   6      386.78      371.98     18.24 o 
   4  -2   6       31.51       32.81      4.15 o 
   5  -2   6       71.96       65.43      8.46 o 
   6  -2   6      171.36      170.18     12.31 o 
   7  -2   6       70.15       57.93      6.76 o 
  -9  -1   6       46.71       43.67      6.30 o 
  -8  -1   6      189.39      187.85     21.90 o 
  -7  -1   6       57.76       45.00      5.37 o 
  -6  -1   6       55.06       51.47      5.17 o 
  -5  -1   6      424.70      417.68     20.01 o 
  -4  -1   6       72.18       69.78      4.86 o 
  -3  -1   6      458.69      453.07     12.34 o 
  -2  -1   6       61.96       62.58      5.30 o 
  -1  -1   6     4087.23     3998.31     26.76 o 
   0  -1   6      145.84      159.55      4.28 o 
   1  -1   6      651.07      657.15      8.44 o 
   2  -1   6      193.21      180.21     13.02 o 
   3  -1   6      243.02      252.05     17.88 o 
   4  -1   6      136.17      137.50      7.12 o 
   5  -1   6      204.96      194.09      9.00 o 
   6  -1   6      190.21      196.00      9.64 o 
   7  -1   6       21.78       17.77      5.01 o 
  -9   0   6       33.14       36.32      7.15 o 
  -8   0   6        3.93       -3.01      2.26 o 
  -7   0   6      365.09      394.69     32.81 o 
  -6   0   6       15.72       14.32      3.33 o 
  -5   0   6     3224.14     3138.16     33.68 o 
  -4   0   6     1105.26     1146.57     18.23 o 
  -3   0   6      224.03      191.46      4.72 o 
  -2   0   6        0.26        1.18      1.12 o 
  -1   0   6      140.37      178.01      4.56 o 
   0   0   6     1319.95     1452.97     13.65 o 
   1   0   6      836.53      804.05     11.45 o 
   2   0   6     3289.71     3150.76     31.39 o 
   3   0   6       86.87       63.63      4.73 o 
   4   0   6     1965.84     1914.60     26.18 o 
   5   0   6        3.54        1.31      2.71 o 
   6   0   6      164.25      197.87      9.66 o 
   7   0   6       55.92       48.54      6.50 o 
  -9   1   6      181.18      189.70      8.59 o 
  -8   1   6      121.89      138.47      7.16 o 
  -7   1   6      496.57      463.24     13.16 o 
  -6   1   6      178.79      175.16     12.55 o 
  -5   1   6      454.23      426.06     11.03 o 
  -4   1   6      456.39      446.09      7.77 o 
  -3   1   6      106.38      120.05      4.00 o 
  -2   1   6       30.37       14.60      1.86 o 
  -1   1   6      345.03      342.59      6.25 o 
   0   1   6     1476.01     1419.14     13.67 o 
   1   1   6      166.36      140.93      4.18 o 
   2   1   6      870.75      829.51     10.32 o 
   3   1   6        0.51        0.31      1.95 o 
   4   1   6        4.48        9.15      3.26 o 
   5   1   6       11.10        8.66      3.64 o 
   6   1   6      129.13      121.04      8.14 o 
   7   1   6      141.93      153.93      9.73 o 
  -9   2   6      189.10      200.51      8.70 o 
  -8   2   6        5.77        4.61      2.63 o 
  -7   2   6      189.26      195.50      7.33 o 
  -6   2   6      276.82      274.79      9.33 o 
  -5   2   6        3.32        3.14      2.72 o 
  -4   2   6      844.13      798.56     10.80 o 
  -3   2   6       44.25       31.07      2.45 o 
  -2   2   6     2868.88     2846.93     21.71 o 
  -1   2   6       74.07       75.62      3.30 o 
   0   2   6     1172.83     1113.65     12.06 o 
   1   2   6      106.45      114.91      3.99 o 
   2   2   6      169.80      170.65      6.21 o 
   3   2   6      363.67      373.32     10.40 o 
   4   2   6      343.62      297.94     10.12 o 
   5   2   6      147.38      162.63     12.14 o 
   6   2   6       93.96       96.99      7.62 o 
   7   2   6       46.35       57.67      7.08 o 
  -9   3   6       64.73       61.18      5.60 o 
  -8   3   6      453.22      480.27     11.86 o 
  -7   3   6      564.08      564.97     11.88 o 
  -6   3   6     1873.71     1943.12     20.18 o 
  -5   3   6       32.90       31.90      3.82 o 
  -4   3   6      972.88      931.02     11.97 o 
  -3   3   6      906.12      928.05     11.32 o 
  -2   3   6       19.72       17.14      1.98 o 
  -1   3   6       81.19       72.50      3.21 o 
   0   3   6      551.69      552.93      8.38 o 
   1   3   6      666.95      634.76     11.00 o 
   2   3   6       13.83       13.56      2.95 o 
   3   3   6     1198.58     1152.62     18.87 o 
   4   3   6       74.67       73.73      5.89 o 
   5   3   6       34.10       45.68      6.72 o 
   6   3   6        0.65        3.44      3.52 o 
   7   3   6        7.31       10.97      4.60 o 
  -9   4   6       28.68       26.14      6.96 o 
  -8   4   6      126.32      154.29     12.55 o 
  -7   4   6      220.91      239.28     14.03 o 
  -6   4   6       45.12       47.55      7.38 o 
  -5   4   6       88.68       96.86     13.71 o 
  -4   4   6      254.01      249.69     10.94 o 
  -3   4   6        2.26        3.31      2.08 o 
  -2   4   6      511.80      537.15      7.92 o 
  -1   4   6     1284.35     1246.64     17.22 o 
   0   4   6      547.77      536.80      8.38 o 
   1   4   6      991.13      992.34     12.41 o 
   2   4   6       52.52       51.61      3.41 o 
   3   4   6      549.55      574.09     13.40 o 
   4   4   6        9.79        3.52      2.94 o 
   5   4   6        2.49        1.20      3.12 o 
   6   4   6      131.55      158.79     12.11 o 
  -9   5   6        4.54       -2.94      4.22 o 
  -8   5   6       30.93       18.10      6.23 o 
  -7   5   6      379.42      371.97     11.66 o 
  -6   5   6       10.72       12.35      3.23 o 
  -5   5   6     1473.33     1412.83     21.70 o 
  -4   5   6        5.84        7.76      2.59 o 
  -3   5   6     1884.61     1913.25     24.45 o 
  -2   5   6      544.65      533.48     16.82 o 
  -1   5   6     1007.80      981.41     25.70 o 
   0   5   6        6.79        9.05      2.62 o 
   1   5   6      129.49      143.18     11.28 o 
   2   5   6      490.66      480.21      9.28 o 
   3   5   6       12.49       18.26      3.55 o 
   4   5   6      361.79      350.76     20.94 o 
   5   5   6       56.12       53.53      6.04 o 
   6   5   6      119.99      131.14     12.36 o 
  -8   6   6       12.43       14.66      6.18 o 
  -7   6   6      392.60      409.53     12.79 o 
  -6   6   6        7.99        9.92      3.23 o 
  -5   6   6      443.53      465.51     12.70 o 
  -4   6   6       82.53       77.03     10.59 o 
  -3   6   6      132.32      139.45      6.62 o 
  -2   6   6       83.31       93.42      5.68 o 
  -1   6   6       10.17       11.87      3.41 o 
   0   6   6      661.95      644.89     17.51 o 
   1   6   6        6.19        1.12      2.41 o 
   2   6   6      824.66      789.00     15.98 o 
   3   6   6       92.76      106.74     11.62 o 
   4   6   6        9.31        4.46      5.15 o 
   5   6   6       38.76       35.85      7.94 o 
  -8   7   6       22.19       16.63      4.45 o 
  -7   7   6       19.20       15.58      4.13 o 
  -6   7   6       12.68       11.10      3.47 o 
  -5   7   6      246.39      258.36     12.04 o 
  -4   7   6        8.26        5.03      4.10 o 
  -3   7   6       42.18       30.32      4.07 o 
  -2   7   6      559.40      575.55     13.65 o 
  -1   7   6       13.36       12.70      3.05 o 
   0   7   6      490.79      475.58     12.38 o 
   1   7   6       19.19       12.36      3.38 o 
   2   7   6      263.61      275.32     10.11 o 
   3   7   6       38.14       32.36      7.28 o 
   4   7   6       11.35        7.21      5.49 o 
   5   7   6       60.47       78.22     10.20 o 
  -8   8   6       10.02       15.36      4.54 o 
  -7   8   6        1.09        4.53      8.39 o 
  -6   8   6       85.82       99.42      9.29 o 
  -5   8   6       38.95       32.00      5.62 o 
  -4   8   6      272.77      269.72     10.35 o 
  -3   8   6      341.56      340.21     24.52 o 
  -2   8   6       10.51        7.69      2.93 o 
  -1   8   6      117.36      123.65     10.08 o 
   0   8   6       26.32       28.86      4.38 o 
   1   8   6        5.09        6.29      3.09 o 
   2   8   6        2.04        1.31      2.97 o 
   3   8   6      162.15      173.22      8.93 o 
   4   8   6        9.75       14.57      6.47 o 
  -7   9   6        4.90        2.84      3.66 o 
  -6   9   6      147.69      152.00     18.64 o 
  -5   9   6        9.01        5.31      3.32 o 
  -4   9   6      126.81      142.68      8.26 o 
  -3   9   6        0.27       -0.07      2.36 o 
  -2   9   6       11.54        9.11      3.78 o 
  -1   9   6      277.36      272.24     15.84 o 
   0   9   6        0.10       -3.02      4.36 o 
   1   9   6      354.20      359.45     12.29 o 
   2   9   6       15.39       10.81      4.73 o 
   3   9   6       41.74       37.31      7.99 o 
   4   9   6       26.47       35.80      8.29 o 
  -6  10   6       64.16       57.20      6.72 o 
  -5  10   6        1.31       -0.99      3.00 o 
  -4  10   6        1.37        5.73      3.26 o 
  -3  10   6       22.96       26.94      4.68 o 
  -2  10   6       40.71       36.72      5.25 o 
  -1  10   6      106.65      117.89      7.91 o 
   0  10   6       33.77       34.81      9.44 o 
   1  10   6       26.29       26.90      5.06 o 
   2  10   6       64.65       53.90      8.56 o 
   3  10   6        6.04        5.14      7.58 o 
  -5  11   6      181.24      172.72     10.25 o 
  -4  11   6       14.58       12.43      7.94 o 
  -3  11   6       83.04       67.87      6.85 o 
  -2  11   6        5.41        2.04      3.44 o 
  -1  11   6       44.93       35.98      5.74 o 
   0  11   6        4.53        6.75      4.56 o 
   1  11   6       11.06       12.57      6.72 o 
  -3  12   6        5.02        1.84      3.95 o 
  -2  12   6       30.26       19.84      5.14 o 
  -1  12   6        2.18        1.62      3.81 o 
  -2 -12   7        3.88        5.96      4.26 o 
  -1 -12   7       28.32       30.55      6.89 o 
   0 -12   7       25.97       11.72      5.98 o 
  -4 -11   7       84.15       74.94      7.80 o 
  -3 -11   7      483.40      440.61     15.03 o 
  -2 -11   7       74.31       71.05      6.98 o 
  -1 -11   7      180.28      170.90     15.40 o 
   0 -11   7       11.30       13.31      4.40 o 
   1 -11   7       68.08       60.32      9.12 o 
   2 -11   7        4.93       10.10      3.79 o 
   3 -11   7      124.04      115.01      7.86 o 
   4 -11   7      185.12      219.72     10.59 o 
  -5 -10   7       45.04       45.28      6.68 o 
  -4 -10   7       55.15       40.30      6.18 o 
  -3 -10   7       37.26       35.20      8.56 o 
  -2 -10   7       72.90       62.71      6.24 o 
  -1 -10   7      148.36      155.51     12.90 o 
   0 -10   7       83.15       61.65      6.11 o 
   1 -10   7       20.19       19.76      6.57 o 
   2 -10   7      120.24      113.78      7.14 o 
   3 -10   7      110.87      136.24      8.02 o 
   4 -10   7      144.87      126.54      8.46 o 
  -6  -9   7        3.92        1.60      3.82 o 
  -5  -9   7      146.64      134.30      9.51 o 
  -4  -9   7      162.25      161.47      9.54 o 
  -3  -9   7      156.87      164.41      8.88 o 
  -2  -9   7       41.56       33.59      5.01 o 
  -1  -9   7      198.77      210.13      9.09 o 
   0  -9   7      824.49      775.05     16.70 o 
   1  -9   7        9.43        8.65      2.96 o 
   2  -9   7      435.56      411.32     17.34 o 
   3  -9   7       19.37       17.24      4.01 o 
   4  -9   7      308.67      310.22     11.86 o 
   5  -9   7        0.76        3.63      3.29 o 
  -6  -8   7       28.89       30.89      7.77 o 
  -5  -8   7      185.72      180.29      9.86 o 
  -4  -8   7      373.16      392.21     13.20 o 
  -3  -8   7      480.73      500.08     14.61 o 
  -2  -8   7       85.30       92.61      6.61 o 
  -1  -8   7       79.00       77.59      5.98 o 
   0  -8   7       56.74       48.41      4.86 o 
   1  -8   7       82.10       91.46      6.14 o 
   2  -8   7        6.09        7.42      2.94 o 
   3  -8   7       71.28       68.68      8.44 o 
   4  -8   7       89.10      107.00      7.49 o 
   5  -8   7      123.95      102.33      8.66 o 
   6  -8   7       10.95       10.76      5.89 o 
  -7  -7   7       40.92       27.09      5.69 o 
  -6  -7   7        7.58       11.74      4.07 o 
  -5  -7   7       60.74       62.29     12.58 o 
  -4  -7   7       68.73       58.95      5.91 o 
  -3  -7   7      122.77      113.33      7.14 o 
  -2  -7   7      264.49      264.88      9.75 o 
  -1  -7   7        0.30        1.13      2.57 o 
   0  -7   7       64.74       73.18      4.02 o 
   1  -7   7       19.54       19.51      6.38 o 
   2  -7   7      141.19      162.82      7.49 o 
   3  -7   7      241.22      222.41      9.13 o 
   4  -7   7       43.80       39.10      5.08 o 
   5  -7   7       11.44        8.78      8.14 o 
   6  -7   7       12.00       15.34      4.28 o 
  -7  -6   7      201.86      211.69     10.99 o 
  -6  -6   7      368.32      385.46     15.64 o 
  -5  -6   7      108.07      116.91      8.51 o 
  -4  -6   7     1071.32     1074.92     20.56 o 
  -3  -6   7      499.94      479.81     13.05 o 
  -2  -6   7      841.33      798.43     16.06 o 
  -1  -6   7      168.59      174.46     11.67 o 
   0  -6   7      168.73      172.95      7.60 o 
   1  -6   7      240.90      239.99      6.36 o 
   2  -6   7       18.90       21.97      6.94 o 
   3  -6   7      616.46      624.18     18.61 o 
   4  -6   7        9.27        6.76      5.93 o 
   5  -6   7        2.37        1.71      2.63 o 
   6  -6   7        0.20       -1.88      4.56 o 
  -8  -5   7      122.49      140.62     11.89 o 
  -7  -5   7        0.53        5.07      4.27 o 
  -6  -5   7       90.44       90.81      7.31 o 
  -5  -5   7      462.58      453.10     13.39 o 
  -4  -5   7     1352.21     1362.85     22.73 o 
  -3  -5   7      521.86      498.41     13.58 o 
  -2  -5   7        7.16        6.64      2.55 o 
  -1  -5   7     1123.31     1076.06     12.79 o 
   0  -5   7       31.41       34.64      2.75 o 
   1  -5   7      463.39      451.30     10.78 o 
   2  -5   7        3.77        2.29      2.49 o 
   3  -5   7      773.13      744.65     27.88 o 
   4  -5   7      117.57      103.80      7.00 o 
   5  -5   7      151.69      147.63      9.39 o 
   6  -5   7       25.55       21.64      4.66 o 
   7  -5   7       70.89       66.51     20.23 o 
  -8  -4   7      116.65      116.77      8.98 o 
  -7  -4   7       29.56       30.78      5.26 o 
  -6  -4   7        0.18        1.23      2.98 o 
  -5  -4   7      123.42      120.66      9.96 o 
  -4  -4   7      120.04      120.10      7.06 o 
  -3  -4   7     1448.36     1416.94     21.32 o 
  -2  -4   7      140.15      135.81      6.45 o 
  -1  -4   7      551.35      529.99      8.49 o 
   0  -4   7       35.24       38.84      5.91 o 
   1  -4   7      260.49      273.32     10.54 o 
   2  -4   7      167.95      166.95     10.42 o 
   3  -4   7       96.02      107.28      6.47 o 
   4  -4   7      241.25      247.24     11.65 o 
   5  -4   7        0.35        0.80      4.63 o 
   6  -4   7      157.96      160.35      9.45 o 
   7  -4   7       12.03       13.49      4.66 o 
  -8  -3   7        8.78       15.37      4.51 o 
  -7  -3   7      137.02      141.54     20.21 o 
  -6  -3   7        4.72        3.15      2.99 o 
  -5  -3   7      833.64      798.92     16.94 o 
  -4  -3   7      166.47      160.40      7.41 o 
  -3  -3   7      765.49      739.20     19.49 o 
  -2  -3   7       10.28       12.87      1.81 o 
  -1  -3   7        2.46        3.00      1.48 o 
   0  -3   7       75.83       77.11      3.47 o 
   1  -3   7       65.35       70.77      7.02 o 
   2  -3   7      612.82      585.99     12.92 o 
   3  -3   7       31.22       26.48      3.90 o 
   4  -3   7      146.99      141.46      8.78 o 
   5  -3   7        2.94        0.07      2.07 o 
   6  -3   7       26.28       36.50      5.51 o 
   7  -3   7       21.86       18.64      6.45 o 
  -9  -2   7      145.46      170.40     10.57 o 
  -8  -2   7        5.36        4.59      3.58 o 
  -7  -2   7      208.03      214.42      9.85 o 
  -6  -2   7       37.93       34.66      5.96 o 
  -5  -2   7     1846.94     1797.76     35.24 o 
  -4  -2   7      246.06      260.75      9.00 o 
  -3  -2   7        0.52        4.06      2.23 o 
  -2  -2   7      606.04      639.25      8.95 o 
  -1  -2   7      180.01      194.55      5.05 o 
   0  -2   7      457.78      481.55      7.86 o 
   1  -2   7       19.48       21.40      2.08 o 
   2  -2   7      341.92      340.34     11.55 o 
   3  -2   7       66.89       82.93      5.64 o 
   4  -2   7        8.11        2.27      2.44 o 
   5  -2   7        3.47        4.71      2.97 o 
   6  -2   7        0.53        1.38      3.27 o 
   7  -2   7       71.42       91.48      8.36 o 
  -9  -1   7      101.34      119.69      9.13 o 
  -8  -1   7        0.25       -2.38      3.33 o 
  -7  -1   7       22.69       13.72      6.01 o 
  -6  -1   7      101.27       90.09      9.47 o 
  -5  -1   7        3.22        4.51      2.55 o 
  -4  -1   7      916.39      895.70     16.39 o 
  -3  -1   7      232.70      225.19      6.39 o 
  -2  -1   7       96.12       68.34      3.33 o 
  -1  -1   7      449.56      452.76      7.54 o 
   0  -1   7      160.12      154.95      4.56 o 
   1  -1   7      195.99      227.20      6.46 o 
   2  -1   7        6.24        4.34      2.34 o 
   3  -1   7      559.42      563.88     13.38 o 
   4  -1   7       19.83       27.41      4.17 o 
   5  -1   7      190.88      173.06     11.26 o 
   6  -1   7       14.74        8.44      7.09 o 
   7  -1   7      113.69      125.37     17.61 o 
  -9   0   7        0.10       -3.30      3.73 o 
  -8   0   7      163.23      172.02      9.19 o 
  -7   0   7        0.05       -1.45      2.59 o 
  -6   0   7      603.93      603.27     14.64 o 
  -5   0   7       98.39      110.24      6.46 o 
  -4   0   7     2392.03     2476.55     28.71 o 
  -3   0   7        7.96       17.04      2.09 o 
  -2   0   7      287.15      321.66      6.47 o 
  -1   0   7      156.08      142.41      5.05 o 
   0   0   7      115.31      123.50      4.13 o 
   1   0   7      697.27      679.29      9.42 o 
   2   0   7       94.36       93.84      5.58 o 
   3   0   7     1317.41     1220.80     19.79 o 
   4   0   7       76.37       83.27      6.19 o 
   5   0   7      381.76      379.41     25.11 o 
   6   0   7      124.03      131.22      8.74 o 
   7   0   7       54.13       40.80      6.47 o 
  -9   1   7       10.71        5.27      3.75 o 
  -8   1   7      249.55      244.57     10.69 o 
  -7   1   7       20.98        9.93      3.40 o 
  -6   1   7     1189.93     1157.79     20.23 o 
  -5   1   7      381.85      398.07     11.00 o 
  -4   1   7       24.19       21.95      2.53 o 
  -3   1   7      626.71      634.29     11.69 o 
  -2   1   7       36.49       52.73      4.15 o 
  -1   1   7      549.75      538.85      8.44 o 
   0   1   7       20.87       41.27      3.54 o 
   1   1   7       13.75       12.95      1.97 o 
   2   1   7      304.51      338.79      9.78 o 
   3   1   7       25.78       32.67      4.05 o 
   4   1   7       65.88       70.31      6.20 o 
   5   1   7      179.58      170.33      9.05 o 
   6   1   7      161.34      167.46     10.30 o 
   7   1   7       14.64       14.50      5.28 o 
  -9   2   7       64.25       66.11      7.05 o 
  -8   2   7        2.59       -0.82      2.99 o 
  -7   2   7        9.54       11.07      3.53 o 
  -6   2   7       22.45       25.20      4.03 o 
  -5   2   7     1558.94     1597.02     22.64 o 
  -4   2   7      225.39      228.71      6.09 o 
  -3   2   7      403.55      409.47      7.72 o 
  -2   2   7       27.22       21.97      2.38 o 
  -1   2   7     1331.37     1344.58     18.20 o 
   0   2   7       65.87       67.37      3.44 o 
   1   2   7       11.40       27.44      2.53 o 
   2   2   7      294.45      300.26      9.17 o 
   3   2   7        2.76        5.88      4.02 o 
   4   2   7      181.26      172.34      8.29 o 
   5   2   7        7.61       10.25      7.26 o 
   6   2   7      167.67      211.28     10.82 o 
  -9   3   7       67.14       68.32     10.20 o 
  -8   3   7        3.89       -2.06      3.68 o 
  -7   3   7      135.60      131.31      9.56 o 
  -6   3   7      622.88      644.37     17.61 o 
  -5   3   7      996.90     1000.04     13.60 o 
  -4   3   7       16.41       19.48      2.44 o 
  -3   3   7       60.32       56.46      3.31 o 
  -2   3   7        7.80        8.15      1.78 o 
  -1   3   7       73.55       69.87      3.46 o 
   0   3   7      233.50      216.94      5.65 o 
   1   3   7      155.16      164.08      6.37 o 
   2   3   7      506.53      490.13     11.91 o 
   3   3   7        5.66        5.96      2.78 o 
   4   3   7      131.90      138.03     18.10 o 
   5   3   7       33.28       31.26      5.27 o 
   6   3   7       28.29       17.40      4.70 o 
  -9   4   7       15.68       15.60      6.52 o 
  -8   4   7       68.18       69.25      9.61 o 
  -7   4   7       48.60       37.42      7.36 o 
  -6   4   7      355.51      369.30     11.99 o 
  -5   4   7      271.65      274.96     13.41 o 
  -4   4   7     1783.68     1711.81     23.33 o 
  -3   4   7      562.01      541.30     28.52 o 
  -2   4   7     1642.35     1574.40     21.24 o 
  -1   4   7      194.32      192.66      7.32 o 
   0   4   7      523.90      521.73     12.04 o 
   1   4   7       21.39       19.59      2.51 o 
   2   4   7      103.63      121.15      5.07 o 
   3   4   7       97.79      114.87      6.84 o 
   4   4   7       26.69       29.08      4.80 o 
   5   4   7      197.48      212.87     10.35 o 
   6   4   7        1.02        3.23      4.20 o 
  -8   5   7        1.04        9.17      4.71 o 
  -7   5   7       47.08       36.54      7.45 o 
  -6   5   7      650.49      665.56     15.40 o 
  -5   5   7        1.01        1.71      3.80 o 
  -4   5   7      314.59      316.42     21.87 o 
  -3   5   7       16.93       15.05      3.25 o 
  -2   5   7      592.45      548.72     12.72 o 
  -1   5   7       83.56       80.10      5.34 o 
   0   5   7       46.80       57.13      4.71 o 
   1   5   7      293.75      292.72      9.47 o 
   2   5   7        5.89        1.09      2.70 o 
   3   5   7      799.96      753.84     24.18 o 
   4   5   7        9.07       10.30      5.49 o 
   5   5   7      355.14      379.64     19.32 o 
  -8   6   7       91.91       94.11     11.23 o 
  -7   6   7      171.24      181.34      9.02 o 
  -6   6   7      253.03      248.12     10.02 o 
  -5   6   7       36.05       27.55      8.34 o 
  -4   6   7       23.20       23.67      3.82 o 
  -3   6   7      189.34      174.02     13.81 o 
  -2   6   7       36.33       38.29      5.69 o 
  -1   6   7     1194.31     1132.57     22.73 o 
   0   6   7      112.08      109.49      6.74 o 
   1   6   7      472.70      469.67     16.45 o 
   2   6   7       82.33       78.14      5.95 o 
   3   6   7      104.07      102.84     10.50 o 
   4   6   7        1.14       -0.59      4.66 o 
   5   6   7       11.93       13.49      6.87 o 
  -8   7   7      212.03      195.48     15.35 o 
  -7   7   7        4.83       -0.71      3.21 o 
  -6   7   7        3.36        2.91      2.94 o 
  -5   7   7      453.97      464.84     13.54 o 
  -4   7   7        3.00        0.04      2.69 o 
  -3   7   7      833.73      836.24     17.47 o 
  -2   7   7        0.12        4.54      2.54 o 
  -1   7   7      852.33      858.22     17.28 o 
   0   7   7       28.61       34.76      8.48 o 
   1   7   7       98.11       99.45      6.77 o 
   2   7   7       15.54       12.88      3.83 o 
   3   7   7        5.02        6.42      5.10 o 
   4   7   7       83.32       86.51     10.94 o 
  -7   8   7      178.12      190.94      9.99 o 
  -6   8   7       18.87       13.38      4.32 o 
  -5   8   7      173.78      179.65      9.10 o 
  -4   8   7      110.56      101.80      7.18 o 
  -3   8   7       70.06       60.69     10.79 o 
  -2   8   7       56.65       57.82      5.57 o 
  -1   8   7        0.26        0.83      2.42 o 
   0   8   7        0.33       -2.70      2.34 o 
   1   8   7       17.53       15.53      3.85 o 
   2   8   7      416.77      434.79     13.64 o 
   3   8   7        2.96       -2.70      4.51 o 
   4   8   7      177.64      183.71     14.71 o 
  -7   9   7      110.93      105.16      8.47 o 
  -6   9   7        0.46        1.08      3.24 o 
  -5   9   7       75.94       71.40      6.85 o 
  -4   9   7        3.98        4.68      4.56 o 
  -3   9   7       28.45       28.59      4.72 o 
  -2   9   7      320.66      332.54     11.86 o 
  -1   9   7        1.26        3.98      2.91 o 
   0   9   7      210.64      220.58     10.06 o 
   1   9   7       47.07       40.66      5.55 o 
   2   9   7      115.54      124.22      8.44 o 
   3   9   7        3.67        3.33      6.13 o 
  -6  10   7       49.96       53.90      6.84 o 
  -5  10   7        0.13        2.63      4.95 o 
  -4  10   7      269.75      263.06     11.47 o 
  -3  10   7        3.56        4.45      3.05 o 
  -2  10   7      593.38      605.23     20.18 o 
  -1  10   7        3.48        3.50      3.14 o 
   0  10   7      129.14      139.93      8.93 o 
   1  10   7        1.50        4.60      3.59 o 
   2  10   7        0.09       -0.94      3.49 o 
  -4  11   7      120.83      123.13     10.18 o 
  -3  11   7        2.49        3.06      5.86 o 
  -2  11   7       99.77       83.86      7.69 o 
  -1  11   7       12.47       12.03      5.79 o 
   0  11   7       12.63        3.70      5.05 o 
  -1 -12   8        3.31        1.88      3.86 o 
   0 -12   8       19.73       18.73      7.16 o 
  -3 -11   8       33.15       38.85      6.35 o 
  -2 -11   8       20.31       12.29      4.44 o 
  -1 -11   8       42.78       45.68      6.10 o 
   0 -11   8        0.16        3.04      5.30 o 
   1 -11   8       81.68       72.78     10.45 o 
   2 -11   8       14.68       11.33      5.74 o 
   3 -11   8      105.72      121.32     10.74 o 
  -4 -10   8       47.24       35.34      6.65 o 
  -3 -10   8        4.87        7.15      4.13 o 
  -2 -10   8       70.46       65.22      7.36 o 
  -1 -10   8      228.86      229.21     12.48 o 
   0 -10   8       20.11       23.69      7.06 o 
   1 -10   8      250.84      252.13     15.60 o 
   2 -10   8       19.61       17.16      4.71 o 
   3 -10   8        5.38        1.05      6.23 o 
   4 -10   8       13.88       16.00      6.13 o 
  -5  -9   8        0.40       -4.06      4.46 o 
  -4  -9   8        0.16        2.91      3.43 o 
  -3  -9   8       50.13       50.55      6.18 o 
  -2  -9   8       31.21       26.51      4.91 o 
  -1  -9   8      140.11      152.74      8.26 o 
   0  -9   8      579.00      525.25     21.43 o 
   1  -9   8       11.13       25.55      6.82 o 
   2  -9   8      153.34      138.63      7.89 o 
   3  -9   8       80.66       92.32      7.12 o 
   4  -9   8       12.48       15.25      4.32 o 
  -6  -8   8       15.97       19.90      5.24 o 
  -5  -8   8        0.25        3.11      3.71 o 
  -4  -8   8      134.33      132.65     14.86 o 
  -3  -8   8       67.85       58.13      6.11 o 
  -2  -8   8       25.00       27.76     11.57 o 
  -1  -8   8        2.86        7.09      7.43 o 
   0  -8   8       33.65       30.38      5.47 o 
   1  -8   8       49.21       59.59      5.29 o 
   2  -8   8       23.79       20.68      3.96 o 
   3  -8   8        0.78        0.93      2.60 o 
   4  -8   8       84.96       91.41      7.40 o 
   5  -8   8        8.71        0.83      3.30 o 
  -7  -7   8       94.52       77.60     14.22 o 
  -6  -7   8       12.44       15.18      4.78 o 
  -5  -7   8      396.34      413.26     14.10 o 
  -4  -7   8       75.95       68.98      6.47 o 
  -3  -7   8        0.40       -1.36      2.85 o 
  -2  -7   8       18.87       11.04      3.71 o 
  -1  -7   8      252.24      238.49     18.73 o 
   0  -7   8      128.50      123.65      6.68 o 
   1  -7   8       10.30        7.44      2.97 o 
   2  -7   8       21.75       24.19      3.98 o 
   3  -7   8        0.38       -0.02      3.19 o 
   4  -7   8       16.97       13.52      4.59 o 
   5  -7   8       19.57       32.99      5.27 o 
  -7  -6   8       24.48       26.25      5.40 o 
  -6  -6   8       13.22       11.87      4.11 o 
  -5  -6   8        7.45       13.05      4.14 o 
  -4  -6   8       23.23       25.07      4.74 o 
  -3  -6   8       17.24       17.14      4.11 o 
  -2  -6   8        0.74       -1.31      2.48 o 
  -1  -6   8      459.95      435.80     15.62 o 
   0  -6   8      144.68      139.27      5.24 o 
   1  -6   8       49.92       57.34      5.10 o 
   2  -6   8       55.53       63.78      5.34 o 
   3  -6   8       21.56       25.47      4.33 o 
   4  -6   8       72.36       48.86      6.35 o 
   5  -6   8        3.27        3.69      3.20 o 
   6  -6   8       40.39       32.60      5.80 o 
  -8  -5   8       48.43       33.44     13.24 o 
  -7  -5   8       41.81       51.43      8.88 o 
  -6  -5   8       31.35       38.99      5.66 o 
  -5  -5   8      566.74      565.10     15.65 o 
  -4  -5   8      131.75      126.90      7.63 o 
  -3  -5   8      620.26      599.22     14.51 o 
  -2  -5   8      933.00      870.72     16.78 o 
  -1  -5   8       32.21       24.44      3.73 o 
   0  -5   8     1903.37     1877.89     20.27 o 
   1  -5   8       51.76       45.82      4.56 o 
   2  -5   8      297.74      297.09     10.03 o 
   3  -5   8       10.72        6.57      2.97 o 
   4  -5   8       31.13       25.17      4.44 o 
   5  -5   8       15.54        8.61      3.68 o 
   6  -5   8      186.52      190.78     10.47 o 
  -8  -4   8       21.49       16.51     10.47 o 
  -7  -4   8       61.58       57.10     13.88 o 
  -6  -4   8      149.68      143.84     18.07 o 
  -5  -4   8        0.18       -2.23      2.70 o 
  -4  -4   8        7.97        1.13      6.94 o 
  -3  -4   8        0.22        3.31      2.57 o 
  -2  -4   8      278.83      276.62      9.17 o 
  -1  -4   8      533.11      588.06     17.64 o 
   0  -4   8      244.11      266.51      6.51 o 
   1  -4   8        4.84        7.52      2.67 o 
   2  -4   8       72.82       70.48      5.49 o 
   3  -4   8       15.05       18.04      3.61 o 
   4  -4   8        0.27        1.72      2.58 o 
   5  -4   8        2.12        6.16      4.46 o 
   6  -4   8       32.70       37.70      6.94 o 
  -8  -3   8      181.08      189.61     10.71 o 
  -7  -3   8        2.36        1.77      5.00 o 
  -6  -3   8       81.42       79.18      7.16 o 
  -5  -3   8       39.03       47.20      5.53 o 
  -4  -3   8        0.45       -0.84      3.11 o 
  -3  -3   8      105.21       98.57      7.50 o 
  -2  -3   8        6.39        5.86      2.92 o 
  -1  -3   8      271.38      270.32      6.41 o 
   0  -3   8       43.11       37.33      3.60 o 
   1  -3   8        1.57        4.03      2.45 o 
   2  -3   8      377.47      384.75     11.07 o 
   3  -3   8        3.81        3.62      4.88 o 
   4  -3   8        3.46        1.13      2.42 o 
   5  -3   8       64.81       66.39      6.48 o 
   6  -3   8       20.54       22.61      7.48 o 
  -8  -2   8      414.69      433.72     15.00 o 
  -7  -2   8        9.09       -0.19      3.18 o 
  -6  -2   8      156.90      158.99      8.53 o 
  -5  -2   8       30.91       33.00      4.79 o 
  -4  -2   8      300.54      298.84     10.04 o 
  -3  -2   8       89.65       98.56     10.23 o 
  -2  -2   8      144.09      135.60      4.61 o 
  -1  -2   8     2911.29     2793.77     23.02 o 
   0  -2   8       41.80       32.53      2.69 o 
   1  -2   8      382.72      348.49      9.85 o 
   2  -2   8      121.39      117.47     13.88 o 
   3  -2   8        0.48        0.84      2.24 o 
   4  -2   8       65.89       64.72      5.86 o 
   5  -2   8       68.03       71.47      6.61 o 
   6  -2   8       92.90       81.52      7.75 o 
  -9  -1   8        1.16        1.88      3.87 o 
  -8  -1   8       21.58       21.47      7.04 o 
  -7  -1   8       48.68       43.61      5.67 o 
  -6  -1   8      265.03      254.12     10.21 o 
  -5  -1   8       32.61       28.82      5.17 o 
  -4  -1   8      324.72      316.84     10.06 o 
  -3  -1   8      380.54      367.24     10.37 o 
  -2  -1   8       15.00       24.28      2.48 o 
  -1  -1   8     1438.22     1451.34     15.37 o 
   0  -1   8       24.62       34.82      3.34 o 
   1  -1   8      120.10      128.45      6.34 o 
   2  -1   8        4.95        4.94      2.42 o 
   3  -1   8       28.26       23.94      3.99 o 
   4  -1   8        0.61        2.08      2.61 o 
   5  -1   8        4.68        3.40      3.65 o 
   6  -1   8      137.90      133.47      9.24 o 
  -9   0   8      211.39      198.48     19.22 o 
  -8   0   8        0.08       -3.00      2.80 o 
  -7   0   8      356.58      347.38     12.26 o 
  -6   0   8       29.63       20.53     10.03 o 
  -5   0   8      220.36      213.45     12.43 o 
  -4   0   8        8.46        7.41      3.00 o 
  -3   0   8       21.52       23.92      2.51 o 
  -2   0   8      361.26      346.07      7.21 o 
  -1   0   8       33.40       47.04      3.15 o 
   0   0   8      331.85      326.98      6.94 o 
   1   0   8      246.37      230.62      8.10 o 
   2   0   8      108.33       94.06      5.93 o 
   3   0   8      143.38      139.72      7.17 o 
   4   0   8      400.78      395.67     12.43 o 
   5   0   8      117.92      125.38      8.35 o 
   6   0   8      102.02       97.79      8.11 o 
  -9   1   8      319.13      359.37     14.17 o 
  -8   1   8        0.09       -0.14      3.09 o 
  -7   1   8        0.24        0.37      2.98 o 
  -6   1   8       85.80       83.71      8.04 o 
  -5   1   8       11.98        5.21      2.95 o 
  -4   1   8       10.46       17.68      3.46 o 
  -3   1   8      316.67      309.32      7.05 o 
  -2   1   8     2198.03     2171.48     23.99 o 
  -1   1   8       26.11       28.39      2.66 o 
   0   1   8     1343.52     1348.62     14.97 o 
   1   1   8      348.11      341.53      9.76 o 
   2   1   8       59.57       61.16      4.92 o 
   3   1   8      140.92      135.32      7.21 o 
   4   1   8       48.02       36.74      5.06 o 
   5   1   8       64.08       65.74      9.56 o 
   6   1   8       91.74       73.20      7.54 o 
  -9   2   8       76.54       57.63      9.96 o 
  -8   2   8      208.89      220.01     11.77 o 
  -7   2   8       42.17       45.60      5.50 o 
  -6   2   8        0.81       -1.02      2.38 o 
  -5   2   8      212.65      207.88      8.45 o 
  -4   2   8      366.35      352.47      7.85 o 
  -3   2   8        7.15        3.56      2.09 o 
  -2   2   8     1242.14     1283.68     14.65 o 
  -1   2   8      590.00      608.16      9.74 o 
   0   2   8       10.33        9.16      2.10 o 
   1   2   8       14.31       10.50      2.13 o 
   2   2   8       57.42       65.38     11.43 o 
   3   2   8        0.71        3.26      2.60 o 
   4   2   8       52.75       37.02     15.06 o 
   5   2   8       65.14       63.26      6.60 o 
   6   2   8       25.07       21.88      5.46 o 
  -8   3   8      116.86      143.94     13.09 o 
  -7   3   8       10.59       -0.15      3.92 o 
  -6   3   8        1.26       -0.20      3.33 o 
  -5   3   8        2.19        1.98      2.39 o 
  -4   3   8       31.98       37.43      5.27 o 
  -3   3   8      150.63      147.16      5.14 o 
  -2   3   8       94.62       90.95      4.14 o 
  -1   3   8      802.69      813.45     11.49 o 
   0   3   8     1024.27     1024.14     15.70 o 
   1   3   8       23.17       21.22      3.66 o 
   2   3   8      147.76      138.57      6.89 o 
   3   3   8      335.43      344.19     11.41 o 
   4   3   8       21.99        9.56      7.68 o 
   5   3   8       75.52       71.14      6.98 o 
  -8   4   8       16.76       17.56      6.67 o 
  -7   4   8      196.53      202.15     14.03 o 
  -6   4   8        1.29       -1.23      3.53 o 
  -5   4   8        2.25        3.88      2.60 o 
  -4   4   8      114.32      115.87     10.30 o 
  -3   4   8      545.56      547.51     12.76 o 
  -2   4   8       21.65       20.32      3.39 o 
  -1   4   8     1057.26     1096.39     18.12 o 
   0   4   8       63.79       60.61      4.79 o 
   1   4   8        2.50        1.50      2.60 o 
   2   4   8        4.98        0.41      2.15 o 
   3   4   8       42.03       33.86      4.90 o 
   4   4   8      211.55      221.89     10.24 o 
   5   4   8       26.52       22.12      5.32 o 
  -8   5   8       21.37        9.51      5.64 o 
  -7   5   8        0.29       -2.26      3.68 o 
  -6   5   8        5.80        3.19      2.77 o 
  -5   5   8       38.17       33.21      4.37 o 
  -4   5   8       47.01       42.53      4.53 o 
  -3   5   8        2.19        4.76      2.42 o 
  -2   5   8     1101.25     1096.14     18.93 o 
  -1   5   8      112.92      110.41      6.39 o 
   0   5   8      879.64      890.48     16.83 o 
   1   5   8      196.62      209.35     11.57 o 
   2   5   8      496.52      538.05     20.65 o 
   3   5   8       75.69       74.30      9.66 o 
   4   5   8      304.39      309.17     17.56 o 
   5   5   8        1.12        4.51      6.18 o 
  -8   6   8        0.20        3.63      5.74 o 
  -7   6   8      125.79      142.52     13.14 o 
  -6   6   8      107.34      113.59      7.94 o 
  -5   6   8      120.22      116.01      7.26 o 
  -4   6   8        0.31        3.26      2.48 o 
  -3   6   8       52.89       45.48      4.96 o 
  -2   6   8      460.56      468.65     12.72 o 
  -1   6   8       19.16       21.78      3.69 o 
   0   6   8       12.10        6.17      2.87 o 
   1   6   8       73.89       75.30      5.86 o 
   2   6   8       85.20       84.11     10.00 o 
   3   6   8       14.56       15.69      6.33 o 
   4   6   8        1.96       -0.20      4.90 o 
  -7   7   8        0.35        5.62      3.50 o 
  -6   7   8       10.40        6.62      3.38 o 
  -5   7   8        2.87        2.96      2.95 o 
  -4   7   8      392.35      389.05     29.16 o 
  -3   7   8        5.30        6.01      2.85 o 
  -2   7   8      741.32      755.54     16.72 o 
  -1   7   8       64.48       60.18      5.54 o 
   0   7   8       11.80       11.16      3.14 o 
   1   7   8        2.09        1.68      2.85 o 
   2   7   8        1.34       -1.72      5.20 o 
   3   7   8      227.77      255.51     15.94 o 
   4   7   8        6.25        4.90      5.84 o 
  -7   8   8      111.37       99.71      8.06 o 
  -6   8   8       82.36      100.96     14.57 o 
  -5   8   8       57.78       60.48      6.37 o 
  -4   8   8       12.37       11.65      3.54 o 
  -3   8   8        1.16        2.41      2.60 o 
  -2   8   8       46.48       35.04      9.02 o 
  -1   8   8      131.69      142.49     10.86 o 
   0   8   8      103.27      108.08      7.40 o 
   1   8   8      139.56      190.49     12.87 o 
   2   8   8       37.57       41.59      8.48 o 
   3   8   8      200.34      221.18     16.04 o 
  -6   9   8       19.06       15.57      4.81 o 
  -5   9   8        5.43        6.57      3.75 o 
  -4   9   8        0.16        5.28      3.15 o 
  -3   9   8      190.51      190.64      9.66 o 
  -2   9   8       16.97       16.60      4.21 o 
  -1   9   8       92.77      104.90      7.47 o 
   0   9   8       31.16       39.47      5.58 o 
   1   9   8       69.68       89.10      7.55 o 
   2   9   8        1.66        0.34      5.59 o 
  -5  10   8      137.68      143.16      9.44 o 
  -4  10   8        5.51        8.15      3.82 o 
  -3  10   8      353.61      336.31     13.05 o 
  -2  10   8       25.95       33.12      5.31 o 
  -1  10   8       20.15       27.56      6.96 o 
   0  10   8        5.48        6.09      3.80 o 
  -2 -11   9       58.52       58.52     11.57 o 
  -1 -11   9        0.91       -4.41      4.76 o 
   0 -11   9      141.39      163.31     14.57 o 
   1 -11   9        4.64       -5.59      3.73 o 
  -4 -10   9      118.48      102.75      8.91 o 
  -3 -10   9        5.54        5.89      5.93 o 
  -2 -10   9      156.83      156.44      9.46 o 
  -1 -10   9        7.12        6.03      3.66 o 
   0 -10   9      214.95      231.78     16.14 o 
   1 -10   9        8.31        6.18      5.49 o 
   2 -10   9       32.20       33.15      8.48 o 
   3 -10   9      208.81      192.12     10.22 o 
  -5  -9   9        0.29       -1.01      4.35 o 
  -4  -9   9      164.34      166.07     10.67 o 
  -3  -9   9       11.45        9.41      4.40 o 
  -2  -9   9      237.79      274.13     11.31 o 
  -1  -9   9      260.07      274.90     11.11 o 
   0  -9   9      137.88      127.17     12.26 o 
   1  -9   9      241.81      252.57     16.18 o 
   2  -9   9       47.45       43.67      5.45 o 
   3  -9   9      513.12      510.47     15.58 o 
   4  -9   9        1.10        0.71      3.50 o 
  -6  -8   9        2.81        5.49      4.42 o 
  -5  -8   9      165.57      168.23     11.08 o 
  -4  -8   9       19.57       20.62     10.03 o 
  -3  -8   9      164.63      159.73     14.12 o 
  -2  -8   9       90.31       89.90      7.00 o 
  -1  -8   9      217.87      226.54      9.73 o 
   0  -8   9      125.22      138.10     12.41 o 
   1  -8   9      149.46      153.36     13.05 o 
   2  -8   9        4.01        3.34      2.94 o 
   3  -8   9       64.66       58.37     11.99 o 
   4  -8   9      202.81      166.60      9.75 o 
  -6  -7   9        4.52        1.06      3.99 o 
  -5  -7   9      169.08      179.98     10.12 o 
  -4  -7   9        6.47        7.99      3.79 o 
  -3  -7   9      163.54      161.60      8.85 o 
  -2  -7   9        6.85        5.77      3.29 o 
  -1  -7   9      276.45      284.57     18.32 o 
   0  -7   9        5.57        5.05      4.46 o 
   1  -7   9       41.18       52.10      8.90 o 
   2  -7   9      364.50      371.06     14.98 o 
   3  -7   9        7.94        7.39      3.15 o 
   4  -7   9      172.62      157.41      9.06 o 
   5  -7   9       10.86        4.64      3.57 o 
  -7  -6   9       37.93       37.32      6.62 o 
  -6  -6   9       32.81       37.60      6.22 o 
  -5  -6   9      154.37      140.32     15.55 o 
  -4  -6   9       17.54       19.01      5.47 o 
  -3  -6   9      369.02      374.42     12.49 o 
  -2  -6   9       10.51        5.76      3.27 o 
  -1  -6   9      471.07      474.38     12.73 o 
   0  -6   9      122.75      142.37     11.97 o 
   1  -6   9        2.80        2.76      3.70 o 
   2  -6   9      466.18      470.50     25.16 o 
   3  -6   9      138.17      138.38      8.25 o 
   4  -6   9      147.75      151.13     10.30 o 
   5  -6   9        3.80        6.05      4.54 o 
  -7  -5   9        0.80        1.16      3.43 o 
  -6  -5   9      300.58      293.62     17.12 o 
  -5  -5   9       26.29       19.22      4.58 o 
  -4  -5   9     1050.62     1055.31     21.04 o 
  -3  -5   9       35.22       28.08      4.66 o 
  -2  -5   9     1124.40     1124.77     20.14 o 
  -1  -5   9       96.34       89.81      6.60 o 
   0  -5   9     1193.83     1221.47     19.63 o 
   1  -5   9       65.57       72.77     13.09 o 
   2  -5   9      221.30      233.69      9.32 o 
   3  -5   9      316.74      303.40     14.74 o 
   4  -5   9      210.23      190.74      9.54 o 
   5  -5   9       93.77       82.06      9.27 o 
  -8  -4   9       95.82       93.63      8.61 o 
  -7  -4   9        1.51        2.39      4.90 o 
  -6  -4   9       93.02       95.39     21.36 o 
  -5  -4   9      138.40      141.38      8.49 o 
  -4  -4   9      595.66      606.72     15.44 o 
  -3  -4   9        0.80        0.47      2.74 o 
  -2  -4   9      948.93      962.95     17.97 o 
  -1  -4   9       28.16       28.17      4.00 o 
   0  -4   9      699.16      745.09     18.42 o 
   1  -4   9       53.27       60.72      7.33 o 
   2  -4   9      362.02      357.91     11.92 o 
   3  -4   9      118.10      122.55      7.66 o 
   4  -4   9       77.95       67.49      6.57 o 
   5  -4   9      121.56       96.79     10.57 o 
  -8  -3   9        2.32        0.04      4.39 o 
  -7  -3   9       64.20       69.99      9.47 o 
  -6  -3   9        0.78       -1.26      3.20 o 
  -5  -3   9      255.48      259.13     15.20 o 
  -4  -3   9       29.52       25.50      6.38 o 
  -3  -3   9       35.98       28.06      4.68 o 
  -2  -3   9       10.01        9.66      3.05 o 
  -1  -3   9      516.79      523.98      9.40 o 
   0  -3   9      186.67      211.04      8.35 o 
   1  -3   9     1218.18     1284.52     25.09 o 
   2  -3   9      272.49      274.48     15.03 o 
   3  -3   9     1068.01     1075.52     20.83 o 
   4  -3   9       10.28        8.56      3.24 o 
   5  -3   9       30.09       24.02     10.30 o 
   6  -3   9        2.05        0.56      3.29 o 
  -8  -2   9       10.98        2.67      6.77 o 
  -7  -2   9      116.74       91.83      9.98 o 
  -6  -2   9      106.37       89.41      7.40 o 
  -5  -2   9      469.26      445.55     13.31 o 
  -4  -2   9      187.95      178.61     11.99 o 
  -3  -2   9      211.57      226.65      8.79 o 
  -2  -2   9        6.63       12.51      2.94 o 
  -1  -2   9      726.33      738.59     11.10 o 
   0  -2   9       21.19       26.62      2.74 o 
   1  -2   9        4.66        5.83      2.66 o 
   2  -2   9      147.21      149.91      9.07 o 
   3  -2   9      314.24      305.95     10.92 o 
   4  -2   9       23.19       27.89      4.66 o 
   5  -2   9       16.70       12.32      3.88 o 
   6  -2   9       66.49       78.06      7.87 o 
  -8  -1   9       26.31       33.54      5.96 o 
  -7  -1   9      118.63      114.61     17.39 o 
  -6  -1   9      249.51      270.57     10.97 o 
  -5  -1   9       23.96       22.75      4.46 o 
  -4  -1   9      565.72      538.54     19.22 o 
  -3  -1   9       88.90      111.06      6.39 o 
  -2  -1   9       58.82       61.65      3.70 o 
  -1  -1   9      136.95      158.05      5.34 o 
   0  -1   9      267.63      282.06      8.12 o 
   1  -1   9       20.76       22.29      3.64 o 
   2  -1   9       82.35       82.43      5.96 o 
   3  -1   9      123.05      127.88      7.62 o 
   4  -1   9      178.08      170.16     15.52 o 
   5  -1   9        0.48       -1.16      3.03 o 
   6  -1   9       47.24       36.35      7.01 o 
  -8   0   9      113.70      120.77     16.21 o 
  -7   0   9        1.53        1.54      2.99 o 
  -6   0   9      340.18      341.06     12.03 o 
  -5   0   9      236.22      249.24      9.92 o 
  -4   0   9      257.78      272.12     12.78 o 
  -3   0   9       66.77       60.15      5.01 o 
  -2   0   9      235.92      248.09      6.55 o 
  -1   0   9       60.95       63.37      3.74 o 
   0   0   9      827.83      835.13     11.97 o 
   1   0   9     1727.88     1714.02     24.04 o 
   2   0   9     1603.33     1593.30     24.03 o 
   3   0   9      582.44      609.44     15.27 o 
   4   0   9      181.13      165.37      8.97 o 
   5   0   9       54.44       45.75      6.28 o 
  -8   1   9       83.75       75.98      7.43 o 
  -7   1   9      166.21      162.29      9.20 o 
  -6   1   9      136.40      139.65     10.23 o 
  -5   1   9      887.76      905.52     18.19 o 
  -4   1   9       31.62       31.07      4.31 o 
  -3   1   9       77.33       67.81      3.96 o 
  -2   1   9      108.44      141.02      8.71 o 
  -1   1   9      116.42      104.57      4.53 o 
   0   1   9       27.43       21.82      2.72 o 
   1   1   9      346.61      368.99     14.54 o 
   2   1   9      456.31      477.00     12.87 o 
   3   1   9      204.87      187.11      8.74 o 
   4   1   9       45.77       35.57      5.18 o 
   5   1   9       35.70       32.38      6.42 o 
  -8   2   9        7.44        0.00      4.12 o 
  -7   2   9      316.84      323.58     17.90 o 
  -6   2   9        6.93       10.06      3.66 o 
  -5   2   9     1365.01     1379.93     22.50 o 
  -4   2   9       33.80       39.51      3.45 o 
  -3   2   9      366.82      376.92      8.30 o 
  -2   2   9       10.46       14.85      2.45 o 
  -1   2   9      793.38      802.19     11.98 o 
   0   2   9       21.45       25.44      4.52 o 
   1   2   9        7.18        8.61      2.89 o 
   2   2   9      439.64      417.68     22.78 o 
   3   2   9      105.76      106.60      7.07 o 
   4   2   9       45.70       36.66      5.49 o 
   5   2   9        2.83       -1.35      3.50 o 
  -8   3   9       40.18       40.95      8.83 o 
  -7   3   9       92.76       82.29     10.54 o 
  -6   3   9       41.64       43.80      8.04 o 
  -5   3   9      197.49      198.13     13.24 o 
  -4   3   9      211.72      212.95     15.33 o 
  -3   3   9        1.84        1.65      2.52 o 
  -2   3   9       68.17       58.91      4.84 o 
  -1   3   9       69.68       84.18      5.46 o 
   0   3   9     1140.61     1124.24     19.60 o 
   1   3   9      267.64      271.78      9.26 o 
   2   3   9      464.76      508.30     22.14 o 
   3   3   9       79.01       76.30      6.53 o 
   4   3   9       33.21       30.45      6.96 o 
   5   3   9       13.77       19.74      5.30 o 
  -8   4   9       15.71       13.83      6.52 o 
  -7   4   9       32.24       22.02      6.57 o 
  -6   4   9      290.89      313.48     17.21 o 
  -5   4   9      137.77      144.11      7.63 o 
  -4   4   9       77.05       84.39      5.94 o 
  -3   4   9       35.85       39.20      4.40 o 
  -2   4   9       17.49       14.42      3.19 o 
  -1   4   9        1.73       -0.71      2.92 o 
   0   4   9      129.12      136.25      6.99 o 
   1   4   9      683.36      678.11     22.36 o 
   2   4   9      212.72      215.54     13.63 o 
   3   4   9       76.17       87.44     10.40 o 
   4   4   9        0.21       -2.65      4.86 o 
  -8   5   9      251.00      220.35     16.28 o 
  -7   5   9        0.49        0.59      4.46 o 
  -6   5   9     1132.60     1133.23     33.05 o 
  -5   5   9        1.96       -1.49      2.41 o 
  -4   5   9      518.88      525.28     13.85 o 
  -3   5   9      111.62      108.46      6.67 o 
  -2   5   9      746.61      744.45     16.05 o 
  -1   5   9       13.54       11.68      3.78 o 
   0   5   9       84.60       79.71      5.91 o 
   1   5   9      595.74      591.16     21.78 o 
   2   5   9      470.47      437.12     19.47 o 
   3   5   9      213.04      169.20     14.03 o 
   4   5   9        0.99        1.42      5.98 o 
  -7   6   9        7.88        1.81      6.08 o 
  -6   6   9      203.48      205.51      9.92 o 
  -5   6   9      267.14      263.50     10.56 o 
  -4   6   9       53.78       46.80      5.29 o 
  -3   6   9       44.81       43.90      5.10 o 
  -2   6   9      183.59      180.41      8.55 o 
  -1   6   9      636.21      639.68     31.90 o 
   0   6   9      252.54      237.71      9.69 o 
   1   6   9       96.58       94.75     10.05 o 
   2   6   9      254.63      227.66     15.40 o 
   3   6   9        7.46        2.75      5.10 o 
  -7   7   9      210.14      176.46     15.50 o 
  -6   7   9       47.81       44.49      5.84 o 
  -5   7   9      640.83      679.82     24.03 o 
  -4   7   9        8.95       10.90      3.47 o 
  -3   7   9      408.03      401.26     17.24 o 
  -2   7   9       63.82       67.51      6.06 o 
  -1   7   9      496.94      485.04     13.88 o 
   0   7   9       91.38       89.38      6.86 o 
   1   7   9      295.04      302.34     11.46 o 
   2   7   9       35.85       38.16      8.68 o 
   3   7   9       21.20       30.75      8.53 o 
  -6   8   9       11.08        6.57      3.98 o 
  -5   8   9      120.81      132.65      9.98 o 
  -4   8   9       45.71       31.55      6.30 o 
  -3   8   9       15.85       11.16      6.45 o 
  -2   8   9        0.34       -0.16      3.31 o 
  -1   8   9        4.64        3.00      3.01 o 
   0   8   9      273.86      301.92     11.74 o 
   1   8   9      200.73      218.94     10.67 o 
   2   8   9      214.78      223.44     16.23 o 
  -5   9   9        4.44        2.91      3.63 o 
  -4   9   9       80.16       96.79      7.87 o 
  -3   9   9        1.15        2.74      3.48 o 
  -2   9   9      563.91      606.78     17.08 o 
  -1   9   9       18.05       10.09      3.64 o 
   0   9   9      181.43      198.70     10.47 o 
   1   9   9       80.50       67.62      7.34 o 
  -3  10   9        5.90        2.51      3.49 o 
  -2  10   9      158.12      143.99      9.38 o 
  -3 -10  10      143.29      129.60      9.48 o 
  -2 -10  10        0.30        6.04      4.19 o 
  -1 -10  10       74.98       75.92     11.18 o 
   0 -10  10       51.76       53.41     10.40 o 
   1 -10  10        3.33       -1.32      4.95 o 
  -4  -9  10       62.27       54.89      7.28 o 
  -3  -9  10      244.50      272.99     12.15 o 
  -2  -9  10      180.17      171.26      9.82 o 
  -1  -9  10       23.64       26.53      7.85 o 
   0  -9  10      163.57      163.46     14.52 o 
   1  -9  10        0.08       -4.27      4.76 o 
   2  -9  10      129.79      128.05     13.54 o 
  -5  -8  10       79.94       82.86      8.31 o 
  -4  -8  10      125.32      131.18      9.19 o 
  -3  -8  10       23.11       23.27      5.10 o 
  -2  -8  10      116.87      132.69     12.38 o 
  -1  -8  10       74.26       72.09     10.30 o 
   0  -8  10       77.76      110.93     12.31 o 
   1  -8  10       18.98        9.17      5.49 o 
   2  -8  10      525.10      587.50     16.21 o 
   3  -8  10      207.67      217.93     10.56 o 
  -6  -7  10       52.41       44.96      7.02 o 
  -5  -7  10        4.49        0.68      3.83 o 
  -4  -7  10      431.79      426.40     14.61 o 
  -3  -7  10       12.07        6.07      3.91 o 
  -2  -7  10       59.33       56.91      8.58 o 
  -1  -7  10       72.31       66.16      9.37 o 
   0  -7  10        8.20       11.82      5.89 o 
   1  -7  10       19.79       19.47      6.42 o 
   2  -7  10        0.38        1.45      2.84 o 
   3  -7  10      611.76      630.31     27.51 o 
   4  -7  10        0.06        1.44      4.95 o 
  -6  -6  10      107.50       97.69      9.49 o 
  -5  -6  10       19.95       13.85      5.30 o 
  -4  -6  10      234.91      233.13     10.92 o 
  -3  -6  10      136.42      130.95      8.34 o 
  -2  -6  10       14.09       11.63      3.90 o 
  -1  -6  10      204.97      234.40      9.66 o 
   0  -6  10        4.15        6.62      5.10 o 
   1  -6  10      170.95      151.34      7.95 o 
   2  -6  10      140.83      141.42      8.20 o 
   3  -6  10      178.18      206.24      9.91 o 
   4  -6  10        2.74        1.21      4.46 o 
  -7  -5  10        0.79        2.11      3.99 o 
  -6  -5  10       45.95       44.29      6.37 o 
  -5  -5  10      340.55      377.53     13.63 o 
  -4  -5  10        1.03        1.38      3.50 o 
  -3  -5  10      782.74      815.62     36.61 o 
  -2  -5  10      112.99      124.15     11.77 o 
  -1  -5  10      913.60     1001.72     31.36 o 
   0  -5  10      157.68      149.29     12.46 o 
   1  -5  10     1630.19     1686.39     33.55 o 
   2  -5  10       60.49       48.88      5.67 o 
   3  -5  10      386.58      399.17     19.84 o 
   4  -5  10       75.06       67.61     11.50 o 
  -7  -4  10       52.22       42.84      6.41 o 
  -6  -4  10        0.35        3.87      3.92 o 
  -5  -4  10      715.24      724.84     18.26 o 
  -4  -4  10       99.15      107.45      7.60 o 
  -3  -4  10       77.40       93.88      6.90 o 
  -2  -4  10      530.48      516.96     13.67 o 
  -1  -4  10        0.85        2.29      2.51 o 
   0  -4  10      378.31      396.83     11.55 o 
   1  -4  10      226.02      233.73      9.39 o 
   2  -4  10     2052.25     2093.26     30.36 o 
   3  -4  10       27.47       29.62      4.97 o 
   4  -4  10      416.61      447.51     14.91 o 
   5  -4  10       63.72       71.33     10.47 o 
  -7  -3  10       96.03       98.02      8.36 o 
  -6  -3  10        6.50       10.21      4.16 o 
  -5  -3  10      388.10      372.16     13.00 o 
  -4  -3  10      137.04      153.75      8.56 o 
  -3  -3  10       61.76       60.46      5.77 o 
  -2  -3  10       62.91       82.40      7.58 o 
  -1  -3  10       16.37       16.09      3.56 o 
   0  -3  10      495.41      502.82     12.94 o 
   1  -3  10      617.34      653.32     15.24 o 
   2  -3  10      796.60      849.23     23.61 o 
   3  -3  10        0.45        4.59      4.44 o 
   4  -3  10      123.05      120.57     15.82 o 
   5  -3  10       22.50       26.49      5.30 o 
  -8  -2  10        0.40       -1.39      4.54 o 
  -7  -2  10       59.15       58.62     12.46 o 
  -6  -2  10       62.22       67.92      8.56 o 
  -5  -2  10       67.27       70.23     14.57 o 
  -4  -2  10      400.55      388.29     12.43 o 
  -3  -2  10        3.60        8.08      3.29 o 
  -2  -2  10      176.87      204.92      8.45 o 
  -1  -2  10        0.20       -0.26      1.68 o 
   0  -2  10      720.65      752.60     15.67 o 
   1  -2  10      116.34      121.42      8.12 o 
   2  -2  10        2.12        4.35      4.76 o 
   3  -2  10      348.69      385.42     19.27 o 
   4  -2  10       40.74       44.60      5.90 o 
   5  -2  10      241.88      228.45     11.27 o 
  -8  -1  10        8.83        5.71      3.96 o 
  -7  -1  10      104.36       93.91      7.96 o 
  -6  -1  10      357.78      340.32     12.55 o 
  -5  -1  10        3.43        8.89      3.71 o 
  -4  -1  10      389.48      379.88     12.12 o 
  -3  -1  10       73.09       63.31      5.62 o 
  -2  -1  10      155.13      158.67     15.55 o 
  -1  -1  10       27.29       34.95      3.32 o 
   0  -1  10       87.22      102.15      9.29 o 
   1  -1  10      940.81      881.26     17.66 o 
   2  -1  10       34.31       39.73      5.03 o 
   3  -1  10      433.52      430.37     13.66 o 
   4  -1  10       77.49       78.20      7.09 o 
   5  -1  10      141.89      161.27     10.18 o 
  -8   0  10      110.75      103.13     13.05 o 
  -7   0  10        0.51       -3.76      7.80 o 
  -6   0  10      549.95      515.83     15.30 o 
  -5   0  10      170.30      183.10      9.00 o 
  -4   0  10      102.83      106.69      7.09 o 
  -3   0  10        0.99        3.67      3.41 o 
  -2   0  10      129.27      119.29      5.18 o 
  -1   0  10      431.20      494.42      9.74 o 
   0   0  10      148.08      155.56      7.47 o 
   1   0  10      686.90      702.20     22.61 o 
   2   0  10      286.88      280.13     10.30 o 
   3   0  10      410.91      413.07     23.93 o 
   4   0  10       26.40       32.15      5.12 o 
   5   0  10        2.13        6.01      4.90 o 
  -8   1  10       25.81       18.44      6.67 o 
  -7   1  10       66.26       67.90      6.98 o 
  -6   1  10       23.11       22.60      4.88 o 
  -5   1  10      439.21      475.11     36.83 o 
  -4   1  10        4.00        1.94      4.32 o 
  -3   1  10       49.72       53.86      3.89 o 
  -2   1  10        1.51        3.66      2.04 o 
  -1   1  10     1000.27      997.19     14.05 o 
   0   1  10       75.52       75.65      6.92 o 
   1   1  10       12.70       11.60      3.60 o 
   2   1  10      244.12      258.45     10.14 o 
   3   1  10        6.12        8.44      3.58 o 
   4   1  10      121.46      114.47      8.20 o 
   5   1  10        1.23        3.03      4.02 o 
  -8   2  10        6.95        2.21      5.39 o 
  -7   2  10       91.19       86.71     11.13 o 
  -6   2  10       29.15       45.66      8.88 o 
  -5   2  10      440.18      444.43     19.96 o 
  -4   2  10       99.47      109.41     10.45 o 
  -3   2  10      389.61      382.83      8.83 o 
  -2   2  10        4.69        5.96      2.14 o 
  -1   2  10       74.79       72.57      4.32 o 
   0   2  10      511.06      525.80     13.90 o 
   1   2  10        1.59        0.59      2.41 o 
   2   2  10      252.80      280.91     15.57 o 
   3   2  10       12.91       12.96      3.93 o 
   4   2  10       79.18       83.00     13.17 o 
  -8   3  10        2.40        1.67      4.90 o 
  -7   3  10       72.33       73.22     10.45 o 
  -6   3  10       80.99       66.26     10.10 o 
  -5   3  10       65.15       69.00      9.66 o 
  -4   3  10        0.24        0.36      2.24 o 
  -3   3  10       56.13       58.28      5.19 o 
  -2   3  10       48.48       63.98      5.23 o 
  -1   3  10      101.75      110.90     10.81 o 
   0   3  10        9.97        5.86      2.90 o 
   1   3  10       39.40       39.63      7.01 o 
   2   3  10       85.72       97.55     10.20 o 
   3   3  10        5.77        3.29      4.81 o 
   4   3  10        0.29        3.43      5.89 o 
  -7   4  10       16.08       12.31      6.08 o 
  -6   4  10       64.23       49.48      9.07 o 
  -5   4  10      106.34       96.71     11.08 o 
  -4   4  10        1.37        0.02      2.35 o 
  -3   4  10        0.34       -0.14      2.22 o 
  -2   4  10      460.44      428.78     12.14 o 
  -1   4  10       53.53       51.98      9.76 o 
   0   4  10        2.85        2.99      2.41 o 
   1   4  10       71.94       67.29      8.78 o 
   2   4  10       63.26       74.40      9.42 o 
   3   4  10      118.81      112.46     11.67 o 
   4   4  10        1.04       -4.32      5.20 o 
  -7   5  10       51.76       45.81      9.17 o 
  -6   5  10       66.90       74.50     10.35 o 
  -5   5  10      162.03      171.83      8.84 o 
  -4   5  10       48.38       45.83      5.18 o 
  -3   5  10       15.61       19.51      3.88 o 
  -2   5  10       41.71       53.49      6.57 o 
  -1   5  10      827.60      848.07     34.62 o 
   0   5  10        8.58        8.56      3.21 o 
   1   5  10      418.63      394.65     18.78 o 
   2   5  10        4.21        4.07      4.76 o 
   3   5  10      190.85      175.43     14.81 o 
  -7   6  10       46.55       50.07     10.35 o 
  -6   6  10       39.74       25.36      8.04 o 
  -5   6  10        4.81        2.39      3.87 o 
  -4   6  10      237.97      211.33      9.73 o 
  -3   6  10        0.47       -0.90      2.45 o 
  -2   6  10       92.15       84.45      6.73 o 
  -1   6  10       42.08       30.87      5.64 o 
   0   6  10      172.43      167.87     11.26 o 
   1   6  10       25.98       24.72      7.06 o 
   2   6  10       93.81      121.48     12.70 o 
  -6   7  10      226.31      244.43     17.56 o 
  -5   7  10       12.73        5.60      3.36 o 
  -4   7  10       96.63      113.81     11.75 o 
  -3   7  10      214.36      202.73     15.77 o 
  -2   7  10      130.19      123.13     10.30 o 
  -1   7  10        0.17        1.54      2.63 o 
   0   7  10       11.15       13.83      3.95 o 
   1   7  10        2.46        2.80      4.86 o 
   2   7  10       90.72       89.94     11.92 o 
  -5   8  10        7.50        7.77      7.04 o 
  -4   8  10       45.96       38.93      5.82 o 
  -3   8  10        7.34        0.41      3.20 o 
  -2   8  10       64.76       66.57      8.07 o 
  -1   8  10      103.20       91.74      7.56 o 
   0   8  10        1.06        1.69      4.63 o 
  -3   9  10       15.62       21.81      4.84 o 
  -2   9  10        0.11       -0.58      3.19 o 
  -3  -9  11       29.72       31.18      6.30 o 
  -2  -9  11      237.78      256.69     18.10 o 
  -1  -9  11      385.57      393.32     21.48 o 
   0  -9  11       19.22       16.77      7.90 o 
   1  -9  11       67.58       65.62     11.23 o 
  -4  -8  11        1.66        4.14      4.11 o 
  -3  -8  11       55.75       46.06     10.32 o 
  -2  -8  11       39.09       35.06      5.93 o 
  -1  -8  11      415.24      448.50     21.97 o 
   0  -8  11       36.13       20.40      7.70 o 
   1  -8  11       22.78       26.68      7.90 o 
   2  -8  11       35.17       24.86      8.19 o 
  -5  -7  11      283.21      299.66     13.41 o 
  -4  -7  11       85.42       82.51      7.96 o 
  -3  -7  11      285.02      301.09     12.33 o 
  -2  -7  11       39.81       34.93      8.68 o 
  -1  -7  11      261.24      282.78     17.61 o 
   0  -7  11      160.08      136.54     13.68 o 
   1  -7  11       26.89       35.11      8.73 o 
   2  -7  11       57.64       58.40      6.53 o 
   3  -7  11        0.70        0.39      3.31 o 
  -6  -6  11       18.04       23.69      5.70 o 
  -5  -6  11      254.02      296.41     13.18 o 
  -4  -6  11        0.18        1.60      3.78 o 
  -3  -6  11       86.53       95.29      7.57 o 
  -2  -6  11      395.24      385.10     13.12 o 
  -1  -6  11        9.06        8.88      5.44 o 
   0  -6  11      287.37      268.12     17.12 o 
   1  -6  11        0.28       -4.86      3.87 o 
   2  -6  11      115.02      121.94      8.18 o 
   3  -6  11        1.79        0.14      4.02 o 
  -6  -5  11       69.36       72.18      7.92 o 
  -5  -5  11        1.32        2.01      4.11 o 
  -4  -5  11      244.21      246.85     11.20 o 
  -3  -5  11       17.30       23.30      5.37 o 
  -2  -5  11      906.71      886.68     19.10 o 
  -1  -5  11      236.88      204.95     14.47 o 
   0  -5  11      108.95      104.76     11.53 o 
   1  -5  11       38.31       36.75      5.08 o 
   2  -5  11       25.94       20.84      4.62 o 
   3  -5  11      184.15      184.17     10.02 o 
   4  -5  11        0.75        3.06      3.69 o 
  -6  -4  11      315.00      327.57     26.43 o 
  -5  -4  11       12.24        7.53      4.45 o 
  -4  -4  11      532.57      534.28     15.76 o 
  -3  -4  11       39.74       43.11      5.63 o 
  -2  -4  11      343.58      354.47     11.99 o 
  -1  -4  11      526.80      512.99     21.73 o 
   0  -4  11       37.71       37.17      8.29 o 
   1  -4  11      157.90      167.33      8.61 o 
   2  -4  11       77.03       70.88      6.64 o 
   3  -4  11      436.24      435.65     19.89 o 
   4  -4  11       26.21       25.40      5.27 o 
  -7  -3  11        1.11        1.87      4.31 o 
  -6  -3  11      152.33      141.00     12.11 o 
  -5  -3  11        3.24        0.38      3.71 o 
  -4  -3  11       22.85       20.17      4.71 o 
  -3  -3  11      197.76      187.84      9.27 o 
  -2  -3  11        2.29       -0.64      3.08 o 
  -1  -3  11      444.06      465.47     20.40 o 
   0  -3  11      241.39      241.59      9.53 o 
   1  -3  11       70.67       87.12      6.67 o 
   2  -3  11      154.26      146.05      8.67 o 
   3  -3  11        7.26        4.63      3.54 o 
   4  -3  11      201.03      201.82     10.58 o 
  -7  -2  11       38.67       35.99      6.36 o 
  -6  -2  11        1.76        5.99      4.19 o 
  -5  -2  11      209.42      205.59     14.52 o 
  -4  -2  11       97.40       97.44      7.43 o 
  -3  -2  11      994.47      989.15     19.92 o 
  -2  -2  11       49.81       39.59      4.95 o 
  -1  -2  11      445.79      445.85     19.52 o 
   0  -2  11        5.90        6.46      3.07 o 
   1  -2  11        4.07        0.38      4.34 o 
   2  -2  11       22.17       22.60      4.43 o 
   3  -2  11       23.91       20.57      4.41 o 
   4  -2  11      241.16      268.50     21.95 o 
  -7  -1  11      175.25      158.93     10.02 o 
  -6  -1  11      123.52      116.63      8.50 o 
  -5  -1  11      509.24      492.22     15.25 o 
  -4  -1  11      176.45      154.95      8.50 o 
  -3  -1  11      275.68      275.46     18.78 o 
  -2  -1  11      205.74      205.60     15.82 o 
  -1  -1  11      159.18      140.62      5.71 o 
   0  -1  11        0.57        2.80      2.85 o 
   1  -1  11      149.87      144.14      7.85 o 
   2  -1  11       62.69       67.45      6.46 o 
   3  -1  11        1.59        2.98      3.31 o 
   4  -1  11       98.07      128.19      9.13 o 
  -7   0  11       84.88       85.41      7.94 o 
  -6   0  11       85.73       88.89      7.65 o 
  -5   0  11        7.30       11.09      4.22 o 
  -4   0  11      532.71      520.03     14.51 o 
  -3   0  11       89.86       93.29      6.80 o 
  -2   0  11     1403.95     1370.38     22.43 o 
  -1   0  11      152.48      150.12      7.24 o 
   0   0  11     1120.21     1148.44     29.67 o 
   1   0  11       31.60       29.79      5.05 o 
   2   0  11      325.20      317.53     11.65 o 
   3   0  11      158.78      154.49      9.12 o 
   4   0  11        0.25       -1.36      3.37 o 
  -7   1  11        0.10        4.07      5.84 o 
  -6   1  11      134.57      145.56     13.58 o 
  -5   1  11       94.58      102.48      7.71 o 
  -4   1  11      871.52      887.66     29.50 o 
  -3   1  11        3.85        8.60      3.82 o 
  -2   1  11      879.28      831.18     13.59 o 
  -1   1  11        0.44        0.47      3.08 o 
   0   1  11      172.40      172.60     17.31 o 
   1   1  11        1.11        1.62      2.86 o 
   2   1  11        0.76       -1.54      2.99 o 
   3   1  11      149.54      139.49      8.95 o 
   4   1  11        0.18        2.76      3.56 o 
  -7   2  11       11.30       11.87      5.89 o 
  -6   2  11      196.09      190.48     15.40 o 
  -5   2  11        5.15        3.63      5.79 o 
  -4   2  11      110.88      118.54     11.53 o 
  -3   2  11      330.00      303.44     20.77 o 
  -2   2  11      194.26      161.41      7.68 o 
  -1   2  11      135.12      129.17      7.75 o 
   0   2  11      164.93      180.18     12.06 o 
   1   2  11       64.69       64.84      7.38 o 
   2   2  11       60.69       67.18      6.35 o 
   3   2  11      171.32      179.88     19.08 o 
  -7   3  11        0.11        1.62      4.61 o 
  -6   3  11       21.26        9.37      6.52 o 
  -5   3  11      143.00      136.63     12.90 o 
  -4   3  11       76.34       61.89      9.27 o 
  -3   3  11      542.44      523.93     13.80 o 
  -2   3  11        4.26        6.37      2.88 o 
  -1   3  11      966.65      945.33     18.36 o 
   0   3  11      141.98      138.79     11.23 o 
   1   3  11      193.77      193.18     13.49 o 
   2   3  11        1.29        0.39      4.76 o 
   3   3  11        5.88       18.05      7.11 o 
  -7   4  11       42.67       41.54      8.88 o 
  -6   4  11       45.92       44.14      9.71 o 
  -5   4  11      348.10      369.24     19.47 o 
  -4   4  11        2.48        3.06      2.96 o 
  -3   4  11      248.72      254.29     10.06 o 
  -2   4  11       10.74        8.47      3.12 o 
  -1   4  11      138.82      136.60      7.69 o 
   0   4  11        1.22        1.77      3.83 o 
   1   4  11        5.51        9.66      5.30 o 
   2   4  11      143.84      167.38     13.93 o 
  -6   5  11        2.09       -4.22      4.86 o 
  -5   5  11       33.68       37.62      8.53 o 
  -4   5  11       67.13       54.49     11.08 o 
  -3   5  11      173.31      189.92     13.07 o 
  -2   5  11      172.36      160.08      8.51 o 
  -1   5  11        2.47       -0.46      2.69 o 
   0   5  11      126.36      120.60     11.23 o 
   1   5  11        9.89       17.70      6.42 o 
   2   5  11      207.65      171.01     14.57 o 
  -6   6  11       24.34        6.23      6.08 o 
  -5   6  11        1.42        2.89      5.25 o 
  -4   6  11      155.29      139.13     17.70 o 
  -3   6  11       53.88       43.40      5.49 o 
  -2   6  11      553.63      547.78     15.54 o 
  -1   6  11        4.04        5.67      3.20 o 
   0   6  11       36.15       40.31      8.09 o 
   1   6  11        0.14        5.25      5.05 o 
  -5   7  11       86.49       71.61      7.21 o 
  -4   7  11      136.80      152.35      9.33 o 
  -3   7  11       25.30       30.47      5.32 o 
  -2   7  11      185.65      165.41      9.45 o 
  -1   7  11        0.75        1.17      3.03 o 
   0   7  11        5.68       13.98      6.08 o 
  -2  -8  12      102.24      107.85     13.05 o 
  -1  -8  12       15.40       13.88      7.06 o 
   0  -8  12      132.76      182.15     16.23 o 
  -4  -7  12      121.31      132.22      9.70 o 
  -3  -7  12        2.15       -3.90      3.76 o 
  -2  -7  12       73.55       82.59     11.62 o 
  -1  -7  12      120.32      125.99     13.73 o 
   0  -7  12        1.08       -1.23      4.90 o 
   1  -7  12      151.94      157.92     15.20 o 
  -5  -6  12       26.41       36.86      6.66 o 
  -4  -6  12        8.65        4.83      4.20 o 
  -3  -6  12      116.77      130.86     12.14 o 
  -2  -6  12       56.00       74.55     10.99 o 
  -1  -6  12      528.14      511.76     23.88 o 
   0  -6  12      252.77      287.05     18.34 o 
   1  -6  12      199.14      215.30     16.63 o 
   2  -6  12       40.11       38.66      5.95 o 
  -5  -5  12      330.51      344.20     20.48 o 
  -4  -5  12       21.63       21.98      7.65 o 
  -3  -5  12      246.33      256.53     11.62 o 
  -2  -5  12       30.53       41.10      8.83 o 
  -1  -5  12      300.26      353.55     19.67 o 
   0  -5  12       19.13        9.61      6.42 o 
   1  -5  12        7.80       15.89      7.26 o 
   2  -5  12      284.19      272.01     11.90 o 
  -6  -4  12        0.75        2.00      4.45 o 
  -5  -4  12      267.31      257.22     12.25 o 
  -4  -4  12       76.49       70.73      9.81 o 
  -3  -4  12       86.87       77.36      7.77 o 
  -2  -4  12      170.11      176.26     13.73 o 
  -1  -4  12        1.75       -3.14      4.66 o 
   0  -4  12      262.97      255.27     16.43 o 
   1  -4  12       17.41       31.18      5.25 o 
   2  -4  12      225.76      240.94     11.07 o 
   3  -4  12       12.22       11.59      4.37 o 
  -6  -3  12       17.74       23.32      6.02 o 
  -5  -3  12       15.02        9.98      4.68 o 
  -4  -3  12        9.62       11.97      4.47 o 
  -3  -3  12       42.06       41.43      5.76 o 
  -2  -3  12      406.87      417.41     22.54 o 
  -1  -3  12      100.66      104.51     11.38 o 
   0  -3  12      392.47      421.62     20.50 o 
   1  -3  12       26.34       27.58      4.80 o 
   2  -3  12       81.08       78.77      7.21 o 
   3  -3  12        4.53        0.95      5.35 o 
  -6  -2  12      166.32      177.55     18.17 o 
  -5  -2  12       11.70       14.00     11.62 o 
  -4  -2  12      156.95      172.50     17.88 o 
  -3  -2  12       90.88       92.06      7.19 o 
  -2  -2  12      190.81      212.03      9.75 o 
  -1  -2  12        4.94        7.45      5.59 o 
   0  -2  12        0.56        2.98      3.80 o 
   1  -2  12       89.13       97.18      7.37 o 
   2  -2  12        0.94        4.46      4.54 o 
   3  -2  12       40.09       42.81      8.61 o 
  -6  -1  12      211.48      233.78     11.70 o 
  -5  -1  12       25.98       25.42      5.26 o 
  -4  -1  12      101.58       85.97      8.61 o 
  -3  -1  12       25.53       30.09      5.11 o 
  -2  -1  12       21.90       25.40      4.83 o 
  -1  -1  12      217.94      216.13     14.08 o 
   0  -1  12      314.15      343.68     11.90 o 
   1  -1  12      223.73      210.20     25.38 o 
   2  -1  12       14.88       12.10      4.93 o 
   3  -1  12       96.15       73.37      7.35 o 
  -6   0  12       22.51       17.56      6.38 o 
  -5   0  12       97.26      107.23      8.63 o 
  -4   0  12       18.85       18.68      7.99 o 
  -3   0  12      408.55      397.87     12.83 o 
  -2   0  12       53.54       38.28      5.23 o 
  -1   0  12      783.35      829.71     17.67 o 
   0   0  12        0.40        6.00      3.24 o 
   1   0  12      270.23      259.30     10.84 o 
   2   0  12       69.58       70.06      6.78 o 
   3   0  12       16.18       17.58      4.59 o 
  -6   1  12        0.62        2.99      6.42 o 
  -5   1  12       73.10       87.54     11.28 o 
  -4   1  12       18.25        7.90      5.79 o 
  -3   1  12       18.15       21.04      6.57 o 
  -2   1  12       94.73       91.53      6.74 o 
  -1   1  12       11.34        5.34      3.09 o 
   0   1  12      363.37      370.70     12.29 o 
   1   1  12       54.42       67.68      6.48 o 
   2   1  12      313.54      290.49     11.81 o 
  -6   2  12        3.91       -2.94      5.79 o 
  -5   2  12      309.16      305.05     18.34 o 
  -4   2  12       16.84       28.94      7.45 o 
  -3   2  12        0.14       -0.15      4.71 o 
  -2   2  12      250.87      246.80      9.70 o 
  -1   2  12      156.37      172.88     12.02 o 
   0   2  12      255.94      251.00     14.47 o 
   1   2  12       36.28       32.66      7.41 o 
   2   2  12      182.68      186.80     14.47 o 
  -6   3  12       72.96       79.55     11.62 o 
  -5   3  12        5.21       -4.46      5.49 o 
  -4   3  12      131.94      157.53     13.49 o 
  -3   3  12       89.12       72.49      9.17 o 
  -2   3  12      175.93      184.19     15.25 o 
  -1   3  12       13.10        7.06      4.36 o 
   0   3  12        3.41        5.30      5.15 o 
   1   3  12       33.47       31.49      7.80 o 
   2   3  12        0.68        1.13      4.46 o 
  -6   4  12       92.90      108.92     13.19 o 
  -5   4  12       55.60       39.58      9.27 o 
  -4   4  12       31.01       24.67      7.11 o 
  -3   4  12        9.72       11.28      3.72 o 
  -2   4  12        0.34       -0.10      2.51 o 
  -1   4  12      145.68      145.12     12.11 o 
   0   4  12       57.07       62.87      9.17 o 
   1   4  12      301.88      325.35     18.15 o 
  -5   5  12       24.54       32.81      8.29 o 
  -4   5  12        3.84        8.48      6.08 o 
  -3   5  12      132.27      130.87      8.30 o 
  -2   5  12        7.46        8.76      3.45 o 
  -1   5  12      286.78      288.18     16.58 o 
   0   5  12        4.40       -2.55      4.07 o 
  -4   6  12        6.97        5.26      3.52 o 
  -3   6  12       91.54      111.05      8.01 o 
  -2   6  12        4.12        3.36      3.41 o 
  -1   6  12       19.42        2.94      5.30 o 
  -3  -6  13       59.34       75.43     11.82 o 
  -2  -6  13      110.71      143.60     14.42 o 
  -1  -6  13        6.46       14.08      7.31 o 
   0  -6  13        1.20        0.05      5.44 o 
  -4  -5  13       94.84       87.92      8.45 o 
  -3  -5  13        0.13       -1.47      5.57 o 
  -2  -5  13       77.99       85.33     11.72 o 
  -1  -5  13      104.35      121.82     13.44 o 
   0  -5  13        6.15        2.35      6.08 o 
   1  -5  13       60.67       51.74     10.40 o 
  -4  -4  13       32.97       20.88      5.26 o 
  -3  -4  13       13.42       19.77      5.54 o 
  -2  -4  13        0.14       -3.19      5.35 o 
  -1  -4  13      123.50      141.68     13.93 o 
   0  -4  13        4.95        4.22      5.98 o 
   1  -4  13      162.28      200.54     16.77 o 
  -5  -3  13       52.14       47.63      7.09 o 
  -4  -3  13       62.98       90.94      8.10 o 
  -3  -3  13      102.73      111.05      8.49 o 
  -2  -3  13        8.68        7.41      5.89 o 
  -1  -3  13       95.71       98.13     11.92 o 
   0  -3  13       17.44       26.92      7.90 o 
   1  -3  13       58.98       50.15     12.43 o 
  -5  -2  13      328.35      308.27     18.49 o 
  -4  -2  13      120.41      133.03      9.18 o 
  -3  -2  13      282.42      291.60     12.01 o 
  -2  -2  13        0.17        3.29      5.89 o 
  -1  -2  13       97.95      105.20     11.92 o 
   0  -2  13        0.69        5.39      5.49 o 
   1  -2  13       23.99       26.07      7.09 o 
  -5  -1  13       36.01       52.27      6.91 o 
  -4  -1  13        0.99        2.05      4.08 o 
  -3  -1  13       64.61       64.56      6.77 o 
  -2  -1  13       78.72       66.45      9.81 o 
  -1  -1  13       93.86      105.79     11.33 o 
   0  -1  13      118.25      124.51      8.18 o 
   1  -1  13       97.30      106.67      9.15 o 
  -5   0  13       12.82       26.58      8.97 o 
  -4   0  13      171.47      173.27     14.17 o 
  -3   0  13       36.34       33.20      8.97 o 
  -2   0  13      287.13      308.04     16.92 o 
  -1   0  13        0.14        2.65      5.10 o 
   0   0  13      216.14      211.43     15.89 o 
   1   0  13       53.38       42.97      6.45 o 
  -5   1  13       55.42       53.70     10.74 o 
  -4   1  13      217.62      171.16     14.57 o 
  -3   1  13        1.09       -0.74      5.20 o 
  -1   1  13       31.40       26.92      6.42 o 
   0   1  13       27.91       27.02      6.96 o 
   1   1  13      226.92      228.98     14.81 o 
  -5   2  13       17.01       16.09      7.70 o 
  -4   2  13        1.36        2.45      6.18 o 
  -3   2  13       68.41       80.04     10.50 o 
  -1   2  13      119.19      100.93     10.45 o 
   0   2  13       41.58       55.86      8.93 o 
   1   2  13      114.85      141.34     12.80 o 
  -4   3  13      166.70      169.84     14.52 o 
  -3   3  13      162.96      185.19     13.58 o 
  -2   3  13       75.75       92.84      9.91 o 
  -1   3  13      119.90      118.68     11.38 o 
   0   3  13        1.35        6.72      4.66 o 
  -4   4  13        3.17       15.60      6.03 o 
  -3   4  13        5.83        5.89      5.69 o 
  -2   4  13       41.15       32.27      7.01 o 
  -1   4  13       26.11       29.38      7.01 o 
  -2  -3  14      167.47      134.08     14.12 o 
  -3  -2  14        5.63        7.55      6.57 o 
  -2  -2  14       21.76       15.94      7.01 o 
  -1  -2  14       20.77       13.19      6.67 o 
  -3  -1  14       49.87       35.56      8.73 o 
  -2  -1  14       31.59       33.20      8.68 o 
  -1  -1  14       48.20       42.81      9.27 o 
                                                 
